# Supplementary material for: Crystal structure of 5-[bis­(methyl­sulfon­yl)meth­yl]-1,3-dimethyl-5-(methyl­sulfon­yl)pyrimidine-2,4,6(1H,3H,5H)-trione
Source: Acta Crystallogr E Crystallogr Commun. 2015 Jan 1;71(Pt 1):o58–9. doi: 10.1107/S2056989014027455 (PMC4331903; doi:10.1107/S2056989014027455)
Supplement: Supplementary file 1 [file e-71-00o58-sup1.cif]

##############################################################################
#                                                                            #
# This CIF contains the data in a paper accepted for publication in          #
# Acta Crystallographica Section E. It conforms to the requirements of       #
# Notes for Authors for Acta Crystallographica Section E, and has been       #
# peer reviewed under the auspices of the IUCr Commission on Journals.       #
#                                                                            #
# Full details of the Crystallographic Information File format               #
# are given in the paper "The Crystallographic Information File (CIF):       #
# a New Standard Archive File for Crystallography" by S. R. Hall, F. H.      #
# Allen and I. D. Brown [Acta Cryst. (1991), A47, 655-685].                  #
#                                                                            #
# The current version of the core CIF dictionary is obtainable from          #
# ftp://ftp.iucr.org/pub/cif_core.dic.                                       #
#                                                                            #
# Software is freely available for graphical display of the structure(s)     #
# in this CIF. For information consult the CIF software page                 #
# http://www.iucr.org/resources/cif/software.                                #
#                                                                            #
# This file may be used for bona fide research purposes within the           #
# scientific community so long as proper attribution is given to the journal # 
# article from which it was obtained.                                        #
#                                                                            #
##############################################################################
data_I
_database_code_depnum_ccdc_archive 'CCDC 1039815'
_audit_creation_method     SHELXL-97
_chemical_name_systematic
;\
5-[Bis(methylsulfonyl)methyl]-1,3-dimethyl-5-(methylsulfonyl)pyrimidine-\
2,4,6(1<i>H</i>,3<i>H</i>,5<i>H</i>)-trione
;
_chemical_name_common     ?
_chemical_formula_moiety     'C10 H16 N2 O9 S3'
_chemical_formula_sum     'C10 H16 N2 O9 S3'
_chemical_formula_iupac     'C10 H16 N2 O9 S3'
_chemical_formula_weight     404.43
_chemical_melting_point     ?
_symmetry_cell_setting     triclinic
_symmetry_space_group_name_H-M     'P -1'
_symmetry_space_group_name_Hall     '-P 1'
loop_
    _symmetry_equiv_pos_as_xyz
    'x, y, z'
    '-x, -y, -z'
_cell_length_a     7.9415(16)
_cell_length_b     8.5796(17)
_cell_length_c     12.756(3)
_cell_angle_alpha     77.08(3)
_cell_angle_beta     79.50(3)
_cell_angle_gamma     67.83(3)
_cell_volume     779.9(3)
_cell_formula_units_Z     2
_cell_measurement_reflns_used     30
_cell_measurement_theta_min     10.25
_cell_measurement_theta_max     20.09
_cell_measurement_temperature     173(2)
_exptl_crystal_description     plate
_exptl_crystal_colour     colourless
_exptl_crystal_size_max     0.15
_exptl_crystal_size_mid     0.10
_exptl_crystal_size_min     0.05
_exptl_crystal_density_diffrn     1.722
_exptl_crystal_density_meas     ?
_exptl_crystal_density_method     'not measured'
_exptl_crystal_F_000     420
_exptl_absorpt_coefficient_mu     0.526
_exptl_absorpt_correction_type     none
_exptl_absorpt_process_details     ?
_exptl_absorpt_correction_T_min     ?
_exptl_absorpt_correction_T_max     ?
_exptl_special_details     ?
_diffrn_ambient_temperature     173(2)
_diffrn_radiation_type     MoK\a
_diffrn_radiation_wavelength     0.71073
_diffrn_radiation_source     'fine-focus sealed tube'
_diffrn_radiation_monochromator     graphite
_diffrn_measurement_device_type     'Stoe IPDS'
_diffrn_measurement_method     'phi scans'
_diffrn_detector_area_resol_mean     ?
_diffrn_reflns_number     11105
_diffrn_reflns_av_R_equivalents     0.0685
_diffrn_reflns_av_sigmaI/netI     0.0495
_diffrn_reflns_theta_min     3.11
_diffrn_reflns_theta_max     26.37
_diffrn_reflns_theta_full     26.37
_diffrn_measured_fraction_theta_max     0.995
_diffrn_measured_fraction_theta_full     0.995
_diffrn_reflns_limit_h_min     -9
_diffrn_reflns_limit_h_max     9
_diffrn_reflns_limit_k_min     -10
_diffrn_reflns_limit_k_max     10
_diffrn_reflns_limit_l_min     -15
_diffrn_reflns_limit_l_max     15
_refine_special_details
;
Refinement of <i>F</i>^2^ against ALL reflections. The weighted <i>R</i>-factor
<i>wR</i> and goodness of fit <i>S</i> are based on <i>F</i>^2^, conventional
<i>R</i>-factors <i>R</i> are based on <i>F</i>, with <i>F</i> set to zero for
negative <i>F</i>^2^. The threshold expression of <i>F</i>^2^ >
\s(<i>F</i>^2^) is used only for calculating <i>R</i>-factors(gt) <i>etc</i>.
and is not relevant to the choice of reflections for refinement.
<i>R</i>-factors based on <i>F</i>^2^ are statistically about twice as large
as those based on <i>F</i>, and <i>R</i>- factors based on ALL data will be
even larger.
;
_reflns_number_total     3175
_reflns_number_gt     2582
_reflns_threshold_expression     I>2sigma(I)
_refine_ls_structure_factor_coef     Fsqd
_refine_ls_matrix_type     full
_refine_ls_R_factor_all     0.0802
_refine_ls_R_factor_gt     0.0598
_refine_ls_wR_factor_gt     0.0994
_refine_ls_wR_factor_ref     0.1049
_refine_ls_goodness_of_fit_ref     1.241
_refine_ls_restrained_S_all     1.241
_refine_ls_number_reflns     3175
_refine_ls_number_parameters     223
_refine_ls_number_restraints     0
_refine_ls_hydrogen_treatment     constr
_refine_ls_weighting_scheme     calc
_refine_ls_weighting_details
         'calc w=1/[\s^2^(Fo^2^)+(0.0000P)^2^+1.8882P] where P=(Fo^2^+2Fc^2^)/3'
_atom_sites_solution_hydrogens     geom
_atom_sites_solution_primary     direct
_atom_sites_solution_secondary     difmap
_refine_ls_shift/su_max     0.000
_refine_ls_shift/su_mean     0.000
_refine_diff_density_max     0.393
_refine_diff_density_min     -0.435
_refine_ls_extinction_method
;
SHELXL97 (Sheldrick, 2008
;
_refine_ls_extinction_coef     0.0053(11)
_refine_ls_extinction_expression
                                  'Fc^*^=kFc[1+0.001xFc^2^\l^3^/sin(2\q)]^-1/4^'
loop_
    _atom_type_symbol
    _atom_type_description
    _atom_type_scat_dispersion_real
    _atom_type_scat_dispersion_imag
    _atom_type_scat_source
    'C' 'C' 0.0033 0.0016
                         'International Tables Vol C Tables 4.2.6.8 and 6.1.1.4'
    'H' 'H' 0.0000 0.0000
                         'International Tables Vol C Tables 4.2.6.8 and 6.1.1.4'
    'N' 'N' 0.0061 0.0033
                         'International Tables Vol C Tables 4.2.6.8 and 6.1.1.4'
    'O' 'O' 0.0106 0.0060
                         'International Tables Vol C Tables 4.2.6.8 and 6.1.1.4'
    'S' 'S' 0.1246 0.1234
                         'International Tables Vol C Tables 4.2.6.8 and 6.1.1.4'
_computing_data_collection
;
X-AREA (Stoe & Cie, 2008)
;
_computing_cell_refinement
;
X-AREA (Stoe & Cie, 2008)
;
_computing_data_reduction
;
X-RED32 (Stoe & Cie, 2008)
;
_computing_structure_solution
;
SHELXS97 (Sheldrick, 2008)
;
_computing_structure_refinement
;
SHELXL97 (Sheldrick, 2008
;
_computing_molecular_graphics
;
Mercury (Macrae <i>et al.</i>,  2008)
;
_computing_publication_material
;
SHELXL97 (Sheldrick, 2008) and PLATON (Spek, 2009)
;
loop_
    _atom_site_type_symbol
    _atom_site_label
    _atom_site_fract_x
    _atom_site_fract_y
    _atom_site_fract_z
    _atom_site_U_iso_or_equiv
    _atom_site_adp_type
    _atom_site_calc_flag
    _atom_site_refinement_flags
    _atom_site_occupancy
    _atom_site_symmetry_multiplicity
    _atom_site_disorder_assembly
    _atom_site_disorder_group
    S S1 0.26932(13) 0.98015(13) 0.40183(7) 0.0206(2) Uani d . 1 1 . .
    S S2 0.04979(12) 1.12489(12) 0.20775(7) 0.0203(2) Uani d . 1 1 . .
    S S3 0.36913(12) 0.56897(12) 0.32733(8) 0.0203(2) Uani d . 1 1 . .
    N N1 0.0632(4) 0.6845(4) 0.1414(3) 0.0199(7) Uani d . 1 1 . .
    N N2 0.3363(4) 0.7382(4) 0.0629(2) 0.0194(7) Uani d . 1 1 . .
    O O1 0.1593(4) 1.2283(4) 0.1838(3) 0.0357(7) Uani d . 1 1 . .
    O O2 0.1389(4) 1.1372(4) 0.4315(2) 0.0322(7) Uani d . 1 1 . .
    O O3 0.3197(4) 0.8360(4) 0.4871(2) 0.0312(7) Uani d . 1 1 . .
    O O4 0.0233(4) 1.0569(4) 0.1216(2) 0.0308(7) Uani d . 1 1 . .
    O O5 0.5284(4) 0.5940(4) 0.3464(2) 0.0289(7) Uani d . 1 1 . .
    O O6 0.3920(4) 0.4469(4) 0.2607(2) 0.0287(6) Uani d . 1 1 . .
    O O7 -0.0780(4) 0.7631(4) 0.3019(2) 0.0267(6) Uani d . 1 1 . .
    O O8 0.2123(4) 0.6024(4) -0.0170(2) 0.0255(6) Uani d . 1 1 . .
    O O9 0.4500(3) 0.8776(3) 0.1470(2) 0.0222(6) Uani d . 1 1 . .
    C C1 0.0528(5) 0.7430(5) 0.2337(3) 0.0186(7) Uani d . 1 1 . .
    C C2 0.2063(5) 0.6684(5) 0.0579(3) 0.0177(7) Uani d . 1 1 . .
    C C3 0.3452(5) 0.8054(5) 0.1483(3) 0.0164(7) Uani d . 1 1 . .
    C C4 0.2215(5) 0.7758(5) 0.2529(3) 0.0171(7) Uani d . 1 1 . .
    C C5 -0.0927(5) 0.6445(6) 0.1232(3) 0.0275(9) Uani d . 1 1 . .
    H H5A -0.1683 0.6306 0.1920 0.041 Uiso calc R 1 1 . .
    H H5B -0.0473 0.5383 0.0935 0.041 Uiso calc R 1 1 . .
    H H5C -0.1662 0.7378 0.0721 0.041 Uiso calc R 1 1 . .
    C C6 0.4587(5) 0.7625(5) -0.0362(3) 0.0257(9) Uani d . 1 1 . .
    H H6A 0.4152 0.8825 -0.0712 0.039 Uiso calc R 1 1 . .
    H H6B 0.4591 0.6901 -0.0859 0.039 Uiso calc R 1 1 . .
    H H6C 0.5830 0.7309 -0.0175 0.039 Uiso calc R 1 1 . .
    C C7 0.1493(5) 0.9322(5) 0.3113(3) 0.0169(7) Uani d . 1 1 . .
    H H7 0.0390 0.9184 0.3587 0.020 Uiso calc R 1 1 . .
    C C8 -0.1646(5) 1.2318(5) 0.2710(3) 0.0272(9) Uani d . 1 1 . .
    H H8A -0.1492 1.2715 0.3338 0.041 Uiso calc R 1 1 . .
    H H8B -0.2333 1.1540 0.2949 0.041 Uiso calc R 1 1 . .
    H H8C -0.2316 1.3301 0.2199 0.041 Uiso calc R 1 1 . .
    C C9 0.4678(5) 1.0156(5) 0.3342(3) 0.0241(8) Uani d . 1 1 . .
    H H9A 0.5235 1.0504 0.3833 0.036 Uiso calc R 1 1 . .
    H H9B 0.4363 1.1060 0.2711 0.036 Uiso calc R 1 1 . .
    H H9C 0.5546 0.9102 0.3105 0.036 Uiso calc R 1 1 . .
    C C10 0.2393(6) 0.5223(5) 0.4497(3) 0.0280(9) Uani d . 1 1 . .
    H H10A 0.3164 0.4225 0.4954 0.042 Uiso calc R 1 1 . .
    H H10B 0.1361 0.4979 0.4342 0.042 Uiso calc R 1 1 . .
    H H10C 0.1930 0.6206 0.4874 0.042 Uiso calc R 1 1 . .
loop_
    _atom_site_aniso_label
    _atom_site_aniso_U_11
    _atom_site_aniso_U_22
    _atom_site_aniso_U_33
    _atom_site_aniso_U_12
    _atom_site_aniso_U_13
    _atom_site_aniso_U_23
    S1 0.0214(5) 0.0306(5) 0.0163(4) -0.0142(4) 0.0000(3) -0.0093(4)
    S2 0.0178(4) 0.0206(5) 0.0194(5) -0.0040(4) 0.0005(3) -0.0038(4)
    S3 0.0173(4) 0.0210(5) 0.0207(5) -0.0057(4) -0.0023(4) -0.0016(4)
    N1 0.0153(15) 0.0221(17) 0.0245(17) -0.0071(13) -0.0042(12) -0.0058(13)
    N2 0.0209(16) 0.0235(17) 0.0146(15) -0.0078(13) 0.0004(12) -0.0070(13)
    O1 0.0328(17) 0.0331(18) 0.0394(18) -0.0133(14) -0.0022(14) -0.0010(14)
    O2 0.0262(15) 0.0404(18) 0.0368(17) -0.0127(13) 0.0034(12) -0.0236(14)
    O3 0.0381(17) 0.0426(18) 0.0188(14) -0.0216(14) -0.0056(12) -0.0014(12)
    O4 0.0357(16) 0.0259(16) 0.0254(15) -0.0020(13) -0.0083(12) -0.0056(12)
    O5 0.0196(14) 0.0361(17) 0.0314(16) -0.0106(12) -0.0068(12) -0.0019(13)
    O6 0.0330(16) 0.0234(15) 0.0272(15) -0.0053(12) -0.0050(12) -0.0059(12)
    O7 0.0186(13) 0.0409(18) 0.0274(15) -0.0162(12) 0.0049(11) -0.0151(13)
    O8 0.0302(15) 0.0265(15) 0.0230(14) -0.0091(12) -0.0045(12) -0.0105(12)
    O9 0.0220(13) 0.0283(15) 0.0216(14) -0.0147(12) 0.0020(11) -0.0083(11)
    C1 0.0161(17) 0.0206(19) 0.0201(18) -0.0068(15) -0.0023(14) -0.0043(15)
    C2 0.0185(17) 0.0152(18) 0.0179(18) -0.0024(14) -0.0067(14) -0.0025(14)
    C3 0.0127(16) 0.0166(18) 0.0185(18) -0.0033(14) -0.0016(13) -0.0035(14)
    C4 0.0150(16) 0.0226(19) 0.0150(17) -0.0081(14) -0.0004(13) -0.0040(14)
    C5 0.025(2) 0.033(2) 0.033(2) -0.0163(18) -0.0071(17) -0.0088(18)
    C6 0.029(2) 0.032(2) 0.0184(19) -0.0129(18) 0.0041(16) -0.0089(17)
    C7 0.0159(17) 0.023(2) 0.0136(17) -0.0085(15) 0.0010(13) -0.0051(14)
    C8 0.0178(18) 0.031(2) 0.026(2) -0.0027(17) 0.0022(16) -0.0050(17)
    C9 0.0219(19) 0.035(2) 0.023(2) -0.0167(17) -0.0028(15) -0.0069(17)
    C10 0.032(2) 0.031(2) 0.022(2) -0.0180(19) 0.0004(17) 0.0011(17)
_geom_special_details
;
All e.s.d.'s (except the e.s.d. in the dihedral angle between two l.s. planes)
are estimated using the full covariance matrix. The cell e.s.d.'s are taken
into account individually in the estimation of e.s.d.'s in distances, angles
and torsion angles; correlations between e.s.d.'s in cell parameters are only
used when they are defined by crystal symmetry. An approximate (isotropic)
treatment of cell e.s.d.'s is used for estimating e.s.d.'s involving l.s.
planes.
;
loop_
    _geom_bond_atom_site_label_1
    _geom_bond_atom_site_label_2
    _geom_bond_site_symmetry_2
    _geom_bond_distance
    _geom_bond_publ_flag
    S1 O3 . 1.434(3) ?
    S1 O2 . 1.436(3) ?
    S1 C9 . 1.752(4) ?
    S1 C7 . 1.823(4) ?
    S2 O1 . 1.415(3) ?
    S2 O4 . 1.434(3) ?
    S2 C8 . 1.744(4) ?
    S2 C7 . 1.876(4) ?
    S3 O5 . 1.430(3) ?
    S3 O6 . 1.432(3) ?
    S3 C10 . 1.762(4) ?
    S3 C4 . 1.873(4) ?
    N1 C1 . 1.358(5) ?
    N1 C2 . 1.396(5) ?
    N1 C5 . 1.471(5) ?
    N2 C3 . 1.365(5) ?
    N2 C2 . 1.392(5) ?
    N2 C6 . 1.474(5) ?
    O7 C1 . 1.211(4) ?
    O8 C2 . 1.200(4) ?
    O9 C3 . 1.207(4) ?
    C1 C4 . 1.539(5) ?
    C3 C4 . 1.539(5) ?
    C4 C7 . 1.547(5) ?
    C5 H5A . 0.9800 ?
    C5 H5B . 0.9800 ?
    C5 H5C . 0.9800 ?
    C6 H6A . 0.9800 ?
    C6 H6B . 0.9800 ?
    C6 H6C . 0.9800 ?
    C7 H7 . 1.0000 ?
    C8 H8A . 0.9800 ?
    C8 H8B . 0.9800 ?
    C8 H8C . 0.9800 ?
    C9 H9A . 0.9800 ?
    C9 H9B . 0.9800 ?
    C9 H9C . 0.9800 ?
    C10 H10A . 0.9800 ?
    C10 H10B . 0.9800 ?
    C10 H10C . 0.9800 ?
loop_
    _geom_angle_atom_site_label_1
    _geom_angle_atom_site_label_2
    _geom_angle_atom_site_label_3
    _geom_angle_site_symmetry_1
    _geom_angle_site_symmetry_3
    _geom_angle
    _geom_angle_publ_flag
    O3 S1 O2 . . 117.09(19) ?
    O3 S1 C9 . . 108.84(19) ?
    O2 S1 C9 . . 109.23(19) ?
    O3 S1 C7 . . 107.80(17) ?
    O2 S1 C7 . . 102.30(17) ?
    C9 S1 C7 . . 111.45(17) ?
    O1 S2 O4 . . 118.50(19) ?
    O1 S2 C8 . . 110.4(2) ?
    O4 S2 C8 . . 108.3(2) ?
    O1 S2 C7 . . 110.32(17) ?
    O4 S2 C7 . . 104.43(17) ?
    C8 S2 C7 . . 103.80(18) ?
    O5 S3 O6 . . 118.38(18) ?
    O5 S3 C10 . . 111.37(19) ?
    O6 S3 C10 . . 108.29(19) ?
    O5 S3 C4 . . 107.38(17) ?
    O6 S3 C4 . . 103.90(17) ?
    C10 S3 C4 . . 106.69(18) ?
    C1 N1 C2 . . 125.2(3) ?
    C1 N1 C5 . . 118.2(3) ?
    C2 N1 C5 . . 116.4(3) ?
    C3 N2 C2 . . 124.9(3) ?
    C3 N2 C6 . . 116.8(3) ?
    C2 N2 C6 . . 117.7(3) ?
    O7 C1 N1 . . 123.2(3) ?
    O7 C1 C4 . . 119.7(3) ?
    N1 C1 C4 . . 117.0(3) ?
    O8 C2 N2 . . 121.6(3) ?
    O8 C2 N1 . . 120.9(3) ?
    N2 C2 N1 . . 117.4(3) ?
    O9 C3 N2 . . 123.5(3) ?
    O9 C3 C4 . . 119.5(3) ?
    N2 C3 C4 . . 116.9(3) ?
    C1 C4 C3 . . 113.4(3) ?
    C1 C4 C7 . . 106.7(3) ?
    C3 C4 C7 . . 111.2(3) ?
    C1 C4 S3 . . 105.6(2) ?
    C3 C4 S3 . . 102.9(2) ?
    C7 C4 S3 . . 117.1(2) ?
    N1 C5 H5A . . 109.5 ?
    N1 C5 H5B . . 109.5 ?
    H5A C5 H5B . . 109.5 ?
    N1 C5 H5C . . 109.5 ?
    H5A C5 H5C . . 109.5 ?
    H5B C5 H5C . . 109.5 ?
    N2 C6 H6A . . 109.5 ?
    N2 C6 H6B . . 109.5 ?
    H6A C6 H6B . . 109.5 ?
    N2 C6 H6C . . 109.5 ?
    H6A C6 H6C . . 109.5 ?
    H6B C6 H6C . . 109.5 ?
    C4 C7 S1 . . 126.6(3) ?
    C4 C7 S2 . . 106.8(2) ?
    S1 C7 S2 . . 110.83(19) ?
    C4 C7 H7 . . 103.3 ?
    S1 C7 H7 . . 103.3 ?
    S2 C7 H7 . . 103.3 ?
    S2 C8 H8A . . 109.5 ?
    S2 C8 H8B . . 109.5 ?
    H8A C8 H8B . . 109.5 ?
    S2 C8 H8C . . 109.5 ?
    H8A C8 H8C . . 109.5 ?
    H8B C8 H8C . . 109.5 ?
    S1 C9 H9A . . 109.5 ?
    S1 C9 H9B . . 109.5 ?
    H9A C9 H9B . . 109.5 ?
    S1 C9 H9C . . 109.5 ?
    H9A C9 H9C . . 109.5 ?
    H9B C9 H9C . . 109.5 ?
    S3 C10 H10A . . 109.5 ?
    S3 C10 H10B . . 109.5 ?
    H10A C10 H10B . . 109.5 ?
    S3 C10 H10C . . 109.5 ?
    H10A C10 H10C . . 109.5 ?
    H10B C10 H10C . . 109.5 ?
loop_
    _geom_torsion_atom_site_label_1
    _geom_torsion_atom_site_label_2
    _geom_torsion_atom_site_label_3
    _geom_torsion_atom_site_label_4
    _geom_torsion_site_symmetry_1
    _geom_torsion_site_symmetry_2
    _geom_torsion_site_symmetry_3
    _geom_torsion_site_symmetry_4
    _geom_torsion
    _geom_torsion_publ_flag
    C2 N1 C1 O7 . . . . 176.2(4) ?
    C5 N1 C1 O7 . . . . 0.3(6) ?
    C2 N1 C1 C4 . . . . -6.8(5) ?
    C5 N1 C1 C4 . . . . 177.2(3) ?
    C3 N2 C2 O8 . . . . -175.6(4) ?
    C6 N2 C2 O8 . . . . 12.9(5) ?
    C3 N2 C2 N1 . . . . 7.1(5) ?
    C6 N2 C2 N1 . . . . -164.4(3) ?
    C1 N1 C2 O8 . . . . 173.7(4) ?
    C5 N1 C2 O8 . . . . -10.2(5) ?
    C1 N1 C2 N2 . . . . -8.9(5) ?
    C5 N1 C2 N2 . . . . 167.1(3) ?
    C2 N2 C3 O9 . . . . -173.7(3) ?
    C6 N2 C3 O9 . . . . -2.2(5) ?
    C2 N2 C3 C4 . . . . 10.1(5) ?
    C6 N2 C3 C4 . . . . -178.3(3) ?
    O7 C1 C4 C3 . . . . -160.3(3) ?
    N1 C1 C4 C3 . . . . 22.6(5) ?
    O7 C1 C4 C7 . . . . -37.5(5) ?
    N1 C1 C4 C7 . . . . 145.4(3) ?
    O7 C1 C4 S3 . . . . 87.7(4) ?
    N1 C1 C4 S3 . . . . -89.3(3) ?
    O9 C3 C4 C1 . . . . 159.5(3) ?
    N2 C3 C4 C1 . . . . -24.2(5) ?
    O9 C3 C4 C7 . . . . 39.3(4) ?
    N2 C3 C4 C7 . . . . -144.4(3) ?
    O9 C3 C4 S3 . . . . -86.9(4) ?
    N2 C3 C4 S3 . . . . 89.4(3) ?
    O5 S3 C4 C1 . . . . 179.8(2) ?
    O6 S3 C4 C1 . . . . 53.6(3) ?
    C10 S3 C4 C1 . . . . -60.7(3) ?
    O5 S3 C4 C3 . . . . 60.6(3) ?
    O6 S3 C4 C3 . . . . -65.6(3) ?
    C10 S3 C4 C3 . . . . -179.9(2) ?
    O5 S3 C4 C7 . . . . -61.6(3) ?
    O6 S3 C4 C7 . . . . 172.2(3) ?
    C10 S3 C4 C7 . . . . 57.9(3) ?
    C1 C4 C7 S1 . . . . 153.1(3) ?
    C3 C4 C7 S1 . . . . -82.7(4) ?
    S3 C4 C7 S1 . . . . 35.1(4) ?
    C1 C4 C7 S2 . . . . -73.5(3) ?
    C3 C4 C7 S2 . . . . 50.7(3) ?
    S3 C4 C7 S2 . . . . 168.54(17) ?
    O3 S1 C7 C4 . . . . -55.8(3) ?
    O2 S1 C7 C4 . . . . -179.8(3) ?
    C9 S1 C7 C4 . . . . 63.5(4) ?
    O3 S1 C7 S2 . . . . 172.24(18) ?
    O2 S1 C7 S2 . . . . 48.2(2) ?
    C9 S1 C7 S2 . . . . -68.4(2) ?
    O1 S2 C7 C4 . . . . -110.8(3) ?
    O4 S2 C7 C4 . . . . 17.5(3) ?
    C8 S2 C7 C4 . . . . 130.9(3) ?
    O1 S2 C7 S1 . . . . 30.6(2) ?
    O4 S2 C7 S1 . . . . 158.95(19) ?
    C8 S2 C7 S1 . . . . -87.7(2) ?
loop_
    _geom_hbond_atom_site_label_D
    _geom_hbond_atom_site_label_H
    _geom_hbond_atom_site_label_A
    _geom_hbond_site_symmetry_A
    _geom_hbond_distance_DH
    _geom_hbond_distance_HA
    _geom_hbond_distance_DA
    _geom_hbond_angle_DHA
    C5 H5B O8 2_565 0.98 2.51 3.240(6) 131
    C6 H6A O9 2_675 0.98 2.59 3.380(5) 138
    C8 H8C O8 2_575 0.98 2.51 3.263(5) 133
    C10 H10A O5 2_666 0.98 2.50 3.219(5) 130
data_New_Global_Publ_Block
_journal_date_recd_electronic     2014-12-08
_journal_date_accepted     2014-12-16
_journal_name_full     'Acta Crystallographica, Section E'
_journal_year     2015
_journal_volume     71
_journal_issue      1
_journal_page_first     o58
_journal_page_last     o59
_journal_paper_category     HO
_journal_paper_doi     10.1107/S2056989014027455
_journal_coeditor_code     SU5040
_publ_contact_author_name     'Mallah Eyad'
_publ_contact_author_address
;
Faculty of Pharmacy and Medical Science, University of Petra, Amman, Jordan
;
_publ_contact_author_email     'eyad782002@yahoo.com'
_publ_contact_author_fax     '0096265715570'
_publ_contact_author_phone     '0096265799555'
_publ_section_title
;\
Crystal structure of
5-[bis(methylsulfonyl)methyl]-1,3-dimethyl-5-(methylsulfonyl)pyrimidine-2,4,\
6(1<i>H</i>,3<i>H</i>,5<i>H</i>)-trione
;
loop_
    _publ_author_name
    _publ_author_footnote
    _publ_author_address
    'Mallah, Eyad' .
;
Faculty of Pharmacy and Medical Science, University of Petra, Amman, Jordan
;
    'Al-Sheikh, Ahmed' .
;
Faculty of Pharmacy and Medical Science, University of Petra, Amman, Jordan
;
    'Sweidan, Kamal' .
;
Department of Chemistry, Faculty of Science, University of Jordan, Amman,
Jordan
;
    'Abu Dayyih, Wael' .
;
Faculty of Pharmacy and Medical Science, University of Petra, Amman, Jordan
;
    'Steimann, Manfred' .
;
Institut f\"ur Anorganische Chemie der Universit\"at T\"ubingen,
Auf der Morgenstelle 18, 72076 T\"ubingen, Germany
;
