# Supplementary material for: Crystal structure of 5-[bis­(methyl­sulfon­yl)meth­yl]-1,3-dimethyl-5-(methyl­sulfon­yl)pyrimidine-2,4,6(1H,3H,5H)-trione
Source: Acta Crystallogr E Crystallogr Commun. 2015 Jan 1;71(Pt 1):o58–9. doi: 10.1107/S2056989014027455 (PMC4331903; doi:10.1107/S2056989014027455)
Supplement: Supplementary file 2 [file e-71-00o58-Isup2.hkl]

# 
# h,k,l, Fc-squared, Fo-squared, sigma(Fo-squared) and status flag 
# 
data_I
_shelx_title ' alsheikar in P-1' 
_shelx_refln_list_code          4 
_shelx_F_calc_maximum      174.25 
_exptl_crystal_F_000       420.00 
_reflns_d_resolution_high  0.8001 
 
loop_ 
 _symmetry_equiv_pos_as_xyz 
 'x, y, z' 
 '-x, -y, -z' 
 
_cell_length_a     7.9415 
_cell_length_b     8.5796 
_cell_length_c    12.7560 
_cell_angle_alpha  77.083 
_cell_angle_beta   79.505 
_cell_angle_gamma  67.826 
 
_shelx_F_squared_multiplier     1.000 
 
loop_ 
 _refln_index_h 
 _refln_index_k 
 _refln_index_l 
 _refln_F_squared_calc 
 _refln_F_squared_meas 
 _refln_F_squared_sigma 
 _refln_observed_status 
   2   0   0       60.34       93.60     11.17 o 
   3   0   0        8.26       49.04      9.69 o 
   4   0   0        0.49        5.71      7.47 o 
   5   0   0        0.80        7.28      8.65 o 
   6   0   0        5.98       19.19      9.13 o 
   7   0   0      324.96      322.99      8.78 o 
   8   0   0        6.15       28.25     11.23 o 
   9   0   0      156.08      182.07     13.57 o 
  -8   1   0        6.86       -4.00     11.28 o 
  -7   1   0      345.71      316.52     13.56 o 
  -6   1   0       48.69       73.88      8.53 o 
  -5   1   0      154.81      160.55     10.01 o 
  -4   1   0     1368.04     1299.99     35.38 o 
  -3   1   0      887.29      895.22     12.31 o 
  -2   1   0     3961.11     4046.78     41.40 o 
  -1   1   0      242.07      251.23     18.22 o 
   2   1   0     1421.76     1404.53     15.37 o 
   3   1   0      773.65      852.34     13.92 o 
   4   1   0      468.50      496.08      8.25 o 
   5   1   0      968.98      935.18     15.82 o 
   6   1   0       48.17       47.67      7.79 o 
   7   1   0      980.00      937.28      9.71 o 
   8   1   0      474.25      466.70     23.76 o 
   9   1   0       22.59       36.01     23.34 o 
  -8   2   0      510.27      496.06     18.60 o 
  -7   2   0      157.96      166.82     12.79 o 
  -6   2   0      541.83      523.39     17.78 o 
  -5   2   0       90.66       82.12      8.28 o 
  -4   2   0      942.30      881.01     24.56 o 
  -3   2   0      636.45      589.21     10.03 o 
  -2   2   0      957.00     1007.42     14.06 o 
  -1   2   0      581.90      596.56     17.01 o 
   1   2   0     3689.31     3032.18    621.51 o 
   2   2   0     2620.27     2557.73     44.95 o 
   3   2   0       40.04       38.14     10.24 o 
   4   2   0       64.72       76.79      9.54 o 
   5   2   0       25.68       36.07     15.20 o 
   6   2   0     2692.48     2614.75     31.04 o 
   7   2   0      104.84      108.89     15.08 o 
   8   2   0      336.70      318.83     11.45 o 
   9   2   0      198.42      203.18      7.78 o 
  -7   3   0      459.10      458.93     11.13 o 
  -6   3   0       20.36        8.44      8.29 o 
  -5   3   0      103.35       94.07      8.15 o 
  -4   3   0     1031.05     1002.46     44.89 o 
  -3   3   0       92.00      113.86     11.69 o 
  -2   3   0        4.90       49.15     14.44 o 
  -1   3   0        6.12       -7.09     13.41 o 
   0   3   0      214.74      239.93     15.51 o 
   1   3   0      328.26      382.25     13.12 o 
   2   3   0      172.74       94.57     18.43 o 
   3   3   0     1364.13     1423.61     25.08 o 
   4   3   0      212.53      297.86      9.20 o 
   5   3   0      940.95      956.93      9.91 o 
   6   3   0      208.88      250.11     18.32 o 
   7   3   0      274.72      287.22     16.32 o 
   8   3   0       18.99        6.72      7.85 o 
   9   3   0       14.29       32.22      8.30 o 
  -7   4   0       28.18       31.84      9.49 o 
  -6   4   0      116.43      124.05      9.74 o 
  -5   4   0      221.28      203.46      8.54 o 
  -4   4   0       79.72       80.15     12.50 o 
  -3   4   0        2.94       66.97     10.64 o 
  -2   4   0     1892.86     1891.26     13.02 o 
  -1   4   0       14.57       33.87     11.29 o 
   0   4   0       16.66       21.04     12.91 o 
   1   4   0       96.68      116.45     11.40 o 
   2   4   0        1.85       21.76     14.24 o 
   3   4   0       40.12       62.26     10.48 o 
   4   4   0        1.57        3.06     14.98 o 
   5   4   0       68.50       93.84      7.63 o 
   6   4   0      513.42      474.76      9.83 o 
   7   4   0       73.91       75.37     13.72 o 
   8   4   0      500.91      502.86      8.77 o 
   9   4   0      101.84      148.98     18.37 o 
  -6   5   0        3.53       -8.03     10.41 o 
  -5   5   0        0.21        7.81      9.64 o 
  -4   5   0      123.96      143.54      9.30 o 
  -3   5   0       26.66       26.01     16.14 o 
  -2   5   0      586.98      566.09     11.19 o 
  -1   5   0     1833.93     1833.89     15.76 o 
   0   5   0      349.92      352.61     46.43 o 
   1   5   0       80.79       72.11     23.62 o 
   2   5   0      558.48      562.08     10.90 o 
   3   5   0       17.64       40.30      8.69 o 
   4   5   0      239.16      270.62     24.94 o 
   5   5   0       40.13       42.65     15.10 o 
   6   5   0      150.94      165.28      8.71 o 
   7   5   0       69.32      102.02     13.33 o 
   8   5   0      465.11      445.65     12.22 o 
   9   5   0      242.95      249.48     13.19 o 
  -5   6   0      192.39      194.02     10.64 o 
  -4   6   0       57.36       70.05     11.70 o 
  -3   6   0       24.04       58.24     12.97 o 
  -2   6   0      390.84      405.23     14.35 o 
  -1   6   0       33.10       33.58     12.32 o 
   0   6   0      330.05      315.29     29.26 o 
   1   6   0      262.83      261.58     23.63 o 
   2   6   0       63.22       55.99     10.14 o 
   3   6   0       80.61      105.98     13.30 o 
   4   6   0      648.48      561.12     96.53 o 
   5   6   0      108.50      154.33     10.16 o 
   6   6   0       49.68       34.20     10.68 o 
   7   6   0      111.45      113.60      9.90 o 
   8   6   0      193.84      205.50     14.17 o 
   9   6   0       16.79       45.76      9.35 o 
  -4   7   0      179.71      218.69     16.17 o 
  -3   7   0      238.94      217.99     19.41 o 
  -2   7   0        0.91       29.03     14.34 o 
  -1   7   0      531.50      538.12     13.02 o 
   0   7   0      387.49      342.42     13.22 o 
   1   7   0       13.03       -2.92      9.86 o 
   2   7   0      183.44      211.95     11.57 o 
   3   7   0      282.47      254.37     14.68 o 
   4   7   0      309.44      335.86     16.50 o 
   5   7   0       31.74       24.59     17.46 o 
   6   7   0        9.58       11.46     13.24 o 
   7   7   0       54.23       50.78     19.32 o 
   8   7   0      137.50      145.76     10.62 o 
   9   7   0       88.34       80.36     11.89 o 
  -3   8   0       34.86       31.78     20.25 o 
  -2   8   0       83.35      108.47     22.08 o 
  -1   8   0       25.11       22.77     12.81 o 
   0   8   0       77.05      121.91     12.42 o 
   1   8   0      459.70      441.80     10.88 o 
   2   8   0        0.06       22.89     12.22 o 
   3   8   0      171.60      162.05     10.36 o 
   4   8   0     1151.68     1083.38     39.90 o 
   5   8   0      257.52      286.02     19.34 o 
   6   8   0      114.63      107.08      9.60 o 
   7   8   0        6.81      -13.51     13.51 o 
   8   8   0       28.98       43.08     11.22 o 
  -1   9   0        3.05        4.41     13.52 o 
   0   9   0      337.93      346.49     16.46 o 
   1   9   0       14.23       45.87     12.80 o 
   2   9   0       11.20       22.22     18.28 o 
   3   9   0      313.84      310.38     13.12 o 
   4   9   0       93.70       94.82      9.09 o 
   5   9   0      247.98      239.42     10.04 o 
   6   9   0      586.54      548.69     10.12 o 
   7   9   0       71.58       78.49      8.68 o 
   1  10   0        4.64       36.43     15.47 o 
   2  10   0      206.77      204.05     29.95 o 
   3  10   0      121.39      135.61     38.11 o 
   4  10   0        7.53       81.20     24.89 o 
   5  10   0        1.82       11.87     15.20 o 
  -5 -10   1       35.53       41.78     10.72 o 
  -4 -10   1       92.18      156.55     37.60 o 
  -3 -10   1       11.96       19.33     45.55 o 
  -2 -10   1      134.26      154.78     18.84 o 
  -7  -9   1        0.57       41.79     22.53 o 
  -6  -9   1      323.99      382.18     11.00 o 
  -5  -9   1        1.70       -8.15     10.59 o 
  -4  -9   1      199.16      169.72     10.27 o 
  -3  -9   1      114.80      142.73     21.37 o 
  -2  -9   1        0.10       15.08     12.81 o 
  -1  -9   1       27.96       31.52     10.55 o 
   0  -9   1       75.46       80.86     13.32 o 
   1  -9   1       10.40       21.25     13.52 o 
  -8  -8   1       35.52       43.76      9.77 o 
  -7  -8   1        4.50       43.06     14.31 o 
  -6  -8   1        8.28        0.65     11.49 o 
  -5  -8   1      457.98      431.07     12.96 o 
  -4  -8   1       86.32       93.49      8.10 o 
  -3  -8   1        2.02        1.27      8.58 o 
  -2  -8   1      613.47      578.88     13.13 o 
  -1  -8   1       78.67       77.46     27.42 o 
   0  -8   1        4.17       -3.87     12.42 o 
   1  -8   1       40.29       58.35     12.63 o 
   2  -8   1       86.52      111.39     13.31 o 
   3  -8   1        0.09       -9.84     19.68 o 
  -8  -7   1       21.90       49.84     10.31 o 
  -7  -7   1       22.04       48.79     10.55 o 
  -6  -7   1      241.55      247.91     30.87 o 
  -5  -7   1       12.25       35.83      8.89 o 
  -4  -7   1      220.25      195.43     20.22 o 
  -3  -7   1      319.54      321.41      9.79 o 
  -2  -7   1      153.39      161.32      9.17 o 
  -1  -7   1       63.35       99.93     25.45 o 
   0  -7   1      428.80      458.98     12.73 o 
   1  -7   1       33.60       62.05     29.53 o 
   2  -7   1      107.76      126.28     20.81 o 
   3  -7   1      536.99      543.93     19.70 o 
   4  -7   1       43.02       54.82     13.52 o 
  -9  -6   1        0.18        9.42     11.89 o 
  -8  -6   1       72.76       83.60     17.66 o 
  -7  -6   1        1.47       21.04      8.67 o 
  -6  -6   1       64.67       62.97     10.03 o 
  -5  -6   1      818.17      791.10     18.16 o 
  -4  -6   1      387.35      355.98     65.92 o 
  -3  -6   1      341.94      379.88      9.83 o 
  -2  -6   1      229.94      228.11      8.74 o 
  -1  -6   1      311.82      308.45     19.98 o 
   0  -6   1      438.71      399.93     10.95 o 
   1  -6   1        5.52       26.87     23.34 o 
   2  -6   1       29.54       32.11     15.04 o 
   3  -6   1        0.48       18.45     13.17 o 
   4  -6   1      108.64      126.53     10.10 o 
   5  -6   1        0.50        1.02     10.55 o 
  -9  -5   1      178.61      173.04      9.28 o 
  -8  -5   1      190.93      199.90     11.02 o 
  -7  -5   1       48.39       37.16      8.57 o 
  -6  -5   1       51.51      122.73      8.64 o 
  -5  -5   1       14.12       19.39      8.70 o 
  -3  -5   1     2081.22     1825.65    286.81 o 
  -2  -5   1     1199.54     1202.53     25.43 o 
  -1  -5   1       64.40       64.94     10.33 o 
   0  -5   1     1175.59     1133.67     17.90 o 
   1  -5   1       14.93       10.12     12.32 o 
   2  -5   1      379.32      374.03     10.74 o 
   3  -5   1      173.26      196.88     12.21 o 
   4  -5   1       30.14       15.44      9.46 o 
   5  -5   1      275.28      290.22     10.76 o 
   6  -5   1      117.62      112.34     17.25 o 
  -9  -4   1      154.38      178.54     11.72 o 
  -8  -4   1        2.06        4.46     11.04 o 
  -7  -4   1      475.45      461.77      9.00 o 
  -6  -4   1      854.57      820.87     18.33 o 
  -5  -4   1      114.35      150.17      8.84 o 
  -4  -4   1      891.93      826.21     14.07 o 
  -3  -4   1       24.12       22.48     12.82 o 
  -2  -4   1        6.92       22.20     10.32 o 
  -1  -4   1      243.60      223.72     10.46 o 
   0  -4   1       65.36       92.62      9.52 o 
   1  -4   1     1177.56     1107.32     13.40 o 
   2  -4   1     1129.18     1101.06     11.59 o 
   3  -4   1      988.21      976.42     12.97 o 
   4  -4   1       83.60       87.14      8.92 o 
   5  -4   1      127.12      149.02      9.05 o 
   6  -4   1      317.04      298.85     10.24 o 
   7  -4   1        1.86       28.27     10.48 o 
  -9  -3   1        1.48       -8.32      8.32 o 
  -8  -3   1      232.70      228.85      7.39 o 
  -7  -3   1      640.24      619.89     14.52 o 
  -6  -3   1     1030.36     1001.85     18.46 o 
  -5  -3   1       99.25      113.76      7.83 o 
  -4  -3   1      868.84      881.00      9.37 o 
  -3  -3   1        0.34       -5.77     10.96 o 
  -2  -3   1     1105.98     1039.22     23.11 o 
  -1  -3   1     1624.08     1713.27     22.12 o 
   0  -3   1      343.39      429.21     11.46 o 
   1  -3   1     5483.42     5672.38     70.21 o 
   2  -3   1        8.30       14.70     10.31 o 
   3  -3   1     2105.96     2029.39     39.70 o 
   4  -3   1      529.08      511.70      9.40 o 
   5  -3   1        2.26        7.65      8.21 o 
   6  -3   1       86.08       86.07      9.54 o 
   7  -3   1      162.41      171.42      9.82 o 
  -9  -2   1        8.23       10.55      9.74 o 
  -8  -2   1       20.46       29.62      9.85 o 
  -7  -2   1     1422.87     1388.29     11.13 o 
  -6  -2   1       26.01       66.99      8.44 o 
  -5  -2   1       35.63       42.35      8.63 o 
  -4  -2   1      295.28      328.98     13.48 o 
  -3  -2   1     2508.69     2784.43     38.28 o 
  -2  -2   1      878.70      944.01     13.56 o 
  -1  -2   1     5446.55     5598.34     38.96 o 
   0  -2   1      290.45      278.74     14.71 o 
   1  -2   1     2965.39     3024.57     55.75 o 
   2  -2   1     4101.69     4143.93     83.25 o 
   3  -2   1      166.77      196.65     10.12 o 
   4  -2   1        0.29        2.15     10.92 o 
   5  -2   1      347.92      311.65      8.79 o 
   6  -2   1      149.08      172.13      8.88 o 
   7  -2   1       23.07       32.85     11.36 o 
   8  -2   1       93.58      102.71     10.03 o 
  -9  -1   1        0.57       10.98      8.54 o 
  -8  -1   1       20.01       21.54      9.17 o 
  -7  -1   1      840.18      801.43     17.19 o 
  -6  -1   1       34.16       36.79      9.25 o 
  -5  -1   1     3898.00     3809.72     25.96 o 
  -4  -1   1      216.14      241.18      9.15 o 
  -3  -1   1       43.97       73.61     11.89 o 
  -2  -1   1     5221.66     5376.88     50.10 o 
  -1  -1   1     1059.38     1055.39     17.94 o 
   0  -1   1     2923.72     3063.61     23.43 o 
   1  -1   1      638.54      730.55     17.34 o 
   2  -1   1        1.07      214.68     57.76 o 
   3  -1   1       61.33       75.77     13.22 o 
   4  -1   1        0.74       75.42     12.33 o 
   5  -1   1      200.48      195.69     11.65 o 
   6  -1   1      996.59     1007.58     16.46 o 
   7  -1   1      208.79      197.52     13.46 o 
   8  -1   1        6.35       13.82      9.14 o 
  -9   0   1      642.27      593.42     10.70 o 
  -8   0   1       45.49       59.06     10.33 o 
  -7   0   1       39.55       27.16     17.45 o 
  -6   0   1      866.28      823.88     14.02 o 
  -5   0   1      627.45      591.19     10.32 o 
  -4   0   1      404.88      369.06      9.17 o 
  -3   0   1      625.94      709.82     20.08 o 
  -2   0   1      245.24      229.28     11.45 o 
  -1   0   1    14069.82    14878.09    670.29 o 
   2   0   1     3744.56     4019.58     65.16 o 
   3   0   1     1072.10     1003.96     23.62 o 
   4   0   1      193.47      178.22     12.50 o 
   5   0   1       94.59      106.96      7.69 o 
   6   0   1      554.14      527.41     16.28 o 
   7   0   1      308.34      287.96     13.37 o 
   8   0   1      715.97      703.71     32.19 o 
   9   0   1       47.77       46.56      8.67 o 
  -8   1   1      311.66      328.96     18.79 o 
  -7   1   1      131.54      154.00     12.14 o 
  -6   1   1      239.52      253.65     25.97 o 
  -5   1   1      703.68      693.25      9.63 o 
  -4   1   1       74.97       86.32      9.85 o 
  -3   1   1      322.57      344.29     16.30 o 
  -2   1   1     6265.82     6434.11    137.31 o 
  -1   1   1      878.17      959.12     18.31 o 
   1   1   1     1270.45     1226.08     22.61 o 
   2   1   1        0.22       40.26     17.61 o 
   3   1   1     1637.43     1611.72     26.44 o 
   4   1   1      843.42      794.52     18.85 o 
   5   1   1      509.64      562.22     16.94 o 
   6   1   1      196.84      227.72     12.14 o 
   7   1   1     1371.82     1256.73     18.55 o 
   8   1   1      191.49      191.88     11.72 o 
   9   1   1       35.10       59.03      9.56 o 
  -8   2   1       31.32       49.08     10.07 o 
  -7   2   1      177.25      174.31     10.31 o 
  -6   2   1       34.95       56.19      8.36 o 
  -5   2   1      287.28      273.33      9.03 o 
  -4   2   1       11.89       10.42      8.08 o 
  -3   2   1      377.04      394.62      9.57 o 
  -2   2   1      280.41      272.87     10.22 o 
  -1   2   1      992.10     1053.34     23.69 o 
   0   2   1    13800.77    13320.86    456.00 o 
   1   2   1     2243.17     2259.83     19.31 o 
   2   2   1        7.33       23.00     10.46 o 
   3   2   1        0.25       -0.49     10.33 o 
   4   2   1      276.30      254.50      9.62 o 
   5   2   1      105.89       91.04     16.77 o 
   6   2   1        6.74       17.14     12.38 o 
   7   2   1      349.31      377.41      8.85 o 
   8   2   1      170.06      185.70     13.50 o 
   9   2   1      191.41      205.49      8.59 o 
  -7   3   1        3.64       13.70     14.22 o 
  -6   3   1      126.17      141.51      8.94 o 
  -5   3   1      124.35      144.07      8.97 o 
  -4   3   1       16.18       39.37      8.93 o 
  -3   3   1     1085.10      994.98     21.48 o 
  -2   3   1     1044.70     1025.33     16.16 o 
  -1   3   1      270.41      231.06     15.28 o 
   0   3   1      272.53      246.00     22.80 o 
   1   3   1      450.93      495.22     14.28 o 
   2   3   1      501.58      524.38     13.88 o 
   3   3   1      490.13      636.03     17.03 o 
   4   3   1     4701.62     4866.05     88.30 o 
   5   3   1        4.87       20.21      7.65 o 
   6   3   1      727.19      675.74     30.36 o 
   7   3   1       68.06       96.26      8.34 o 
   8   3   1       64.71       95.10     21.76 o 
   9   3   1       22.01       18.54     10.56 o 
  -7   4   1       19.94       37.58      9.93 o 
  -6   4   1       63.40       80.18     10.89 o 
  -5   4   1        3.36       -4.18      8.59 o 
  -4   4   1      480.74      451.03     13.75 o 
  -3   4   1     1263.07     1171.39     24.80 o 
  -2   4   1        1.75       22.81     16.84 o 
  -1   4   1      146.46      126.40     14.31 o 
   0   4   1      229.62      226.44     13.42 o 
   1   4   1        3.25        7.98     11.32 o 
   2   4   1       19.79       13.94     10.41 o 
   3   4   1      314.16      312.86     11.04 o 
   4   4   1      178.86      206.50     13.57 o 
   5   4   1      187.99      228.57      9.58 o 
   6   4   1     1577.37     1464.21     10.92 o 
   7   4   1      867.57      887.10     17.64 o 
   8   4   1       95.00      101.83      9.25 o 
   9   4   1       45.68       46.78      9.23 o 
  -6   5   1        0.10       -1.28     14.41 o 
  -5   5   1      122.88      114.62      9.41 o 
  -4   5   1      264.11      252.27      9.65 o 
  -3   5   1      215.25      252.89     14.26 o 
  -2   5   1      447.85      437.48     19.33 o 
  -1   5   1     1210.53     1147.78     21.42 o 
   0   5   1        1.18       25.54     19.40 o 
   1   5   1        0.12       15.09     12.42 o 
   2   5   1        1.60       18.33      9.63 o 
   3   5   1     1239.53     1301.76     11.52 o 
   4   5   1      115.60      144.45     10.34 o 
   5   5   1      591.35      585.66     29.82 o 
   6   5   1       17.66       11.34      8.52 o 
   7   5   1       89.37      105.15     11.17 o 
   8   5   1       11.92        1.74      7.78 o 
   9   5   1      199.76      186.18     12.26 o 
  -5   6   1       93.35       90.06     10.56 o 
  -4   6   1       22.01       23.84      9.88 o 
  -3   6   1       24.55       61.74     13.05 o 
  -2   6   1      408.31      378.17     18.29 o 
  -1   6   1      185.38      183.83     12.72 o 
   0   6   1        0.88        5.17     21.79 o 
   1   6   1      184.74      152.29     12.71 o 
   2   6   1        0.40       -1.94      9.25 o 
   3   6   1      185.09      180.45     11.77 o 
   4   6   1      144.21       77.72     26.60 o 
   5   6   1      354.27      345.66     25.96 o 
   6   6   1      329.46      314.76      8.97 o 
   7   6   1      280.15      249.95      9.83 o 
   8   6   1       76.29       93.33      8.85 o 
   9   6   1       16.98       30.18     14.08 o 
  -4   7   1      100.39      115.84     38.67 o 
  -3   7   1       80.96       52.87     18.56 o 
  -2   7   1      250.09      255.41     18.57 o 
  -1   7   1     1251.84     1192.62     31.55 o 
   0   7   1       71.31       46.13     26.72 o 
   1   7   1       91.19      126.71     25.87 o 
   2   7   1      183.94      171.27     12.62 o 
   3   7   1      112.64      127.47      9.69 o 
   4   7   1      132.18      117.35      7.82 o 
   5   7   1      143.51      107.17     36.09 o 
   6   7   1        1.13       38.42     18.66 o 
   7   7   1       17.23       35.43     22.77 o 
   8   7   1       63.44       81.99      9.31 o 
   9   7   1      218.56      235.55     17.66 o 
  -3   8   1        1.27      -19.12     19.96 o 
  -2   8   1       44.89       77.89     17.29 o 
  -1   8   1      153.47      156.73     41.91 o 
   0   8   1       51.86       58.95     12.32 o 
   1   8   1      144.67      165.34     17.02 o 
   2   8   1        1.07       12.32     21.65 o 
   3   8   1      204.67      190.25     10.45 o 
   4   8   1      439.08      459.15     16.81 o 
   5   8   1      534.83      515.47     16.08 o 
   6   8   1      294.52      253.11     28.06 o 
   7   8   1       61.65      111.09     10.66 o 
   8   8   1      119.13      132.58      9.90 o 
  -1   9   1      204.10      232.53     65.11 o 
   0   9   1      100.11      100.46     15.47 o 
   1   9   1      184.11      252.15     54.42 o 
   2   9   1        0.18      -13.52     34.87 o 
   3   9   1       23.27       29.84     10.25 o 
   4   9   1       22.25       21.17      8.74 o 
   5   9   1      624.54      609.96     22.23 o 
   6   9   1      312.48      302.83      9.74 o 
   7   9   1      137.12      135.89     12.19 o 
   1  10   1      135.02      131.42     13.72 o 
   2  10   1       51.28       87.09     13.32 o 
   3  10   1      106.37      106.45     13.42 o 
   4  10   1      193.65      212.91     38.39 o 
   5  10   1       14.40       -3.10      9.35 o 
   6  10   1        8.91       20.90      9.25 o 
  -4 -10   2        0.01       20.76      9.87 o 
  -3 -10   2      453.26      397.97     31.09 o 
  -6  -9   2       17.94        9.47      8.92 o 
  -5  -9   2        5.91        8.60      8.80 o 
  -4  -9   2      347.90      340.03     12.06 o 
  -3  -9   2       16.99       66.86     18.61 o 
  -2  -9   2        1.60       19.55     13.01 o 
  -1  -9   2      118.23      148.33     55.40 o 
   0  -9   2      167.75      186.07     16.88 o 
   1  -9   2        0.05       33.66     13.41 o 
  -7  -8   2       92.22      112.66     14.73 o 
  -6  -8   2       12.28       30.23     15.79 o 
  -5  -8   2       27.72       44.48      8.89 o 
  -4  -8   2       19.10       29.18     11.00 o 
  -3  -8   2       97.41      124.73     14.09 o 
  -2  -8   2      455.12      413.07     12.93 o 
  -1  -8   2      201.95      173.93     34.60 o 
   0  -8   2       76.34       57.90     12.62 o 
   1  -8   2      421.60      439.24     13.52 o 
   2  -8   2       40.92       65.06     13.12 o 
  -8  -7   2       47.39       82.63     20.08 o 
  -7  -7   2      560.42      516.46     10.07 o 
  -6  -7   2       40.12       47.95     10.51 o 
  -5  -7   2        1.05        1.94      8.61 o 
  -4  -7   2        1.73       22.50      7.91 o 
  -3  -7   2       94.97      132.07      9.38 o 
  -2  -7   2      494.90      484.57     10.62 o 
  -1  -7   2      108.91      113.67     12.52 o 
   0  -7   2       45.17       45.85     12.11 o 
   1  -7   2       68.95       84.20     14.76 o 
   2  -7   2      693.21      669.40     59.39 o 
   3  -7   2        2.75       59.05     18.28 o 
   4  -7   2       53.96       51.35     24.18 o 
  -9  -6   2       77.30      124.07     15.83 o 
  -8  -6   2       21.45       16.81     13.39 o 
  -7  -6   2       64.57       76.76     14.08 o 
  -6  -6   2        9.27       14.09      7.03 o 
  -5  -6   2      628.94      683.51     11.43 o 
  -4  -6   2       88.69       98.76     20.76 o 
  -3  -6   2       23.67       24.98     10.06 o 
  -2  -6   2      380.21      355.97     12.14 o 
  -1  -6   2        0.34      -11.93     12.89 o 
   0  -6   2      959.86      884.75     54.78 o 
   1  -6   2       88.87       93.58      9.88 o 
   2  -6   2        2.46      -11.80     15.75 o 
   3  -6   2       46.48       64.02      8.92 o 
   4  -6   2      102.60       93.23     10.52 o 
   5  -6   2      192.35      193.05     12.95 o 
  -9  -5   2      151.94      190.27     15.10 o 
  -8  -5   2       38.25       45.65      9.42 o 
  -7  -5   2        1.05       32.08      8.61 o 
  -6  -5   2     1129.78     1118.64     26.60 o 
  -5  -5   2      421.83      378.66     13.29 o 
  -4  -5   2      221.98      226.72     11.15 o 
  -3  -5   2        8.25       43.10     20.59 o 
  -2  -5   2       12.47       22.35      8.77 o 
  -1  -5   2       17.74       82.67      9.54 o 
   0  -5   2     1359.68     1317.40     18.86 o 
   1  -5   2      843.60      817.17     15.77 o 
   2  -5   2        3.83        3.33     10.81 o 
   3  -5   2       81.46       93.43     11.33 o 
   4  -5   2      327.15      323.68     18.07 o 
   5  -5   2      110.31      106.48      9.63 o 
   6  -5   2      123.96      119.01     10.31 o 
  -9  -4   2       54.64       68.40      9.60 o 
  -8  -4   2       37.13       45.80      7.98 o 
  -7  -4   2      137.47      143.43     18.06 o 
  -6  -4   2      106.31      114.31      8.71 o 
  -5  -4   2     2410.08     2303.08     20.95 o 
  -4  -4   2      964.94      973.86     11.76 o 
  -3  -4   2      866.74      822.88     13.05 o 
  -2  -4   2      460.26      427.19     69.65 o 
  -1  -4   2        8.63       13.24      9.20 o 
   0  -4   2      289.35      316.49     10.85 o 
   1  -4   2       66.38       74.22      9.75 o 
   2  -4   2       13.72       15.26      8.31 o 
   3  -4   2      236.32      234.83     13.72 o 
   4  -4   2      235.65      246.93     10.92 o 
   5  -4   2      360.85      352.27     10.35 o 
   6  -4   2      112.04      146.58     12.46 o 
   7  -4   2      254.80      238.32     25.29 o 
  -9  -3   2      423.10      406.27     15.79 o 
  -8  -3   2       55.41       75.03     12.97 o 
  -7  -3   2      166.86      181.89      7.83 o 
  -6  -3   2      776.37      766.28     20.97 o 
  -5  -3   2      853.54      879.16     11.57 o 
  -4  -3   2        0.02       15.59      8.61 o 
  -3  -3   2     1057.19      992.45     11.11 o 
  -2  -3   2      268.38      253.91     10.23 o 
   0  -3   2     3614.55     3621.71     46.57 o 
   1  -3   2       95.72       82.63      9.05 o 
   2  -3   2      215.49      222.26      9.25 o 
   3  -3   2      948.72      956.06     26.00 o 
   4  -3   2       55.99       60.71     14.84 o 
   5  -3   2       21.64       38.44     22.16 o 
   6  -3   2      327.82      334.43      9.07 o 
   7  -3   2      342.56      326.46     13.60 o 
  -9  -2   2      269.04      269.11     12.46 o 
  -8  -2   2      119.99      140.52     14.57 o 
  -7  -2   2      183.46      189.26     13.10 o 
  -6  -2   2      222.37      212.14      7.88 o 
  -5  -2   2       22.18       59.64     10.24 o 
  -4  -2   2     2895.61     2796.18     28.03 o 
  -3  -2   2      728.72      865.83     16.39 o 
  -2  -2   2      726.01      790.63     11.32 o 
  -1  -2   2     2249.08     2276.31     21.72 o 
   0  -2   2      148.27      155.97     12.95 o 
   1  -2   2    30362.85    29526.48    490.36 o 
   2  -2   2       69.64       66.75     16.45 o 
   3  -2   2      364.15      363.61     10.85 o 
   4  -2   2       11.68       24.03     10.55 o 
   5  -2   2      233.69      229.06     24.95 o 
   6  -2   2      458.98      474.31      9.07 o 
   7  -2   2       70.61       88.42     12.33 o 
   8  -2   2      274.31      281.74     24.81 o 
  -9  -1   2      197.67      187.85      9.86 o 
  -8  -1   2       33.76       55.85     13.23 o 
  -7  -1   2      247.08      250.51     19.20 o 
  -6  -1   2      899.81      822.94     26.91 o 
  -5  -1   2       14.05        1.44     12.70 o 
  -4  -1   2       50.99       95.61     11.06 o 
  -3  -1   2     3816.60     3765.36     25.81 o 
  -2  -1   2      153.71      149.26     10.92 o 
  -1  -1   2      564.34      542.70     14.13 o 
   0  -1   2       78.95       84.01     14.89 o 
   1  -1   2     2582.91     2619.89     33.74 o 
   2  -1   2      585.85      731.93     13.54 o 
   3  -1   2      230.76      201.43     10.88 o 
   4  -1   2      787.37      786.23     11.85 o 
   5  -1   2        0.05       -9.74      9.74 o 
   6  -1   2      715.72      679.07      9.85 o 
   7  -1   2       18.17       34.64     15.63 o 
   8  -1   2      479.17      468.33     25.75 o 
  -8   0   2        2.51      -11.27     11.27 o 
  -7   0   2     1594.16     1539.37     10.69 o 
  -6   0   2      217.19      201.11     11.81 o 
  -5   0   2       28.41      133.33     10.03 o 
  -4   0   2      739.42      789.81     17.26 o 
  -3   0   2      733.49      826.42     13.56 o 
  -2   0   2     1411.12     1464.34     17.72 o 
  -1   0   2     3211.72     3242.80     26.39 o 
   0   0   2     2634.90     2533.42     31.03 o 
   1   0   2       38.32       37.71     12.80 o 
   2   0   2     6428.63     6269.57    137.50 o 
   3   0   2     1422.81     1466.82     30.99 o 
   4   0   2      186.00      182.49      7.92 o 
   5   0   2      700.05      694.38      9.81 o 
   6   0   2       50.42       66.65      9.86 o 
   7   0   2      249.62      270.60      8.70 o 
   8   0   2       78.63      100.21      9.04 o 
   9   0   2      534.52      538.74     11.47 o 
  -8   1   2       17.61       13.84      9.38 o 
  -7   1   2        4.24       14.30     12.14 o 
  -6   1   2      652.73      669.31     26.06 o 
  -5   1   2      685.46      665.25     12.81 o 
  -4   1   2      925.63      913.55     12.26 o 
  -3   1   2     1503.67     1512.93     26.00 o 
  -2   1   2      269.66      179.42     13.09 o 
  -1   1   2     3524.44     3498.04     25.03 o 
   0   1   2       89.69       67.84     14.12 o 
   1   1   2      346.51      350.92     15.79 o 
   2   1   2      132.52      131.66     12.87 o 
   3   1   2        0.68       -2.97     10.33 o 
   4   1   2      757.03      814.71     11.84 o 
   5   1   2      183.59      167.63      7.79 o 
   6   1   2      698.97      645.77     18.76 o 
   7   1   2      149.09      170.07      9.42 o 
   8   1   2      115.31      135.97     10.63 o 
   9   1   2        0.13       17.91      9.38 o 
  -8   2   2        0.54        3.44     10.62 o 
  -7   2   2        2.04        7.75     10.31 o 
  -6   2   2      136.76      142.21     12.87 o 
  -5   2   2       25.56       34.03     11.81 o 
  -4   2   2     1474.56     1417.09     11.03 o 
  -3   2   2     1419.83     1404.24     25.55 o 
  -2   2   2        4.11       20.74     10.50 o 
  -1   2   2     3702.21     3644.85     50.25 o 
   0   2   2       59.93       88.78     13.87 o 
   1   2   2     2385.48     2169.86     20.60 o 
   2   2   2     2351.42     2469.13     25.88 o 
   3   2   2      314.86      351.34      9.85 o 
   4   2   2     4299.75     4524.04     40.84 o 
   5   2   2       56.96       62.90      7.96 o 
   6   2   2      132.91      126.88      9.99 o 
   7   2   2        2.63        7.04      8.36 o 
   8   2   2      227.99      234.46     21.93 o 
   9   2   2      160.27      185.76      8.45 o 
  -7   3   2        8.04       28.34      9.69 o 
  -6   3   2      131.42      130.27      9.11 o 
  -5   3   2      744.85      759.70     13.52 o 
  -4   3   2        9.87       33.59      8.64 o 
  -3   3   2       71.82       95.38      8.51 o 
  -2   3   2        8.73       25.57     14.02 o 
  -1   3   2      107.68      245.33     50.10 o 
   0   3   2      368.44      417.89     16.73 o 
   1   3   2     1386.59     1427.09     18.11 o 
   2   3   2       64.80       59.71     11.50 o 
   3   3   2     2706.97     2849.73     43.13 o 
   5   3   2     2730.64     2832.80     43.61 o 
   6   3   2      287.03      304.22     14.39 o 
   7   3   2       46.51       52.74      6.91 o 
   8   3   2        6.12        6.76     13.23 o 
   9   3   2        2.76       11.58     17.98 o 
  -7   4   2      169.06      182.32     17.19 o 
  -6   4   2       38.23       50.84      9.76 o 
  -5   4   2      436.31      437.49     15.68 o 
  -4   4   2        1.00       -2.34      9.00 o 
  -3   4   2      557.74      573.33     13.85 o 
  -2   4   2     1460.89     1267.08    180.22 o 
  -1   4   2      580.30      564.91     18.19 o 
   0   4   2       85.76       69.89     14.41 o 
   1   4   2      888.25      971.99     13.03 o 
   2   4   2        1.40       -2.50      9.59 o 
   3   4   2       22.34       44.02      9.05 o 
   4   4   2       35.31       52.79      8.33 o 
   5   4   2     1030.70     1007.49     11.80 o 
   6   4   2      159.45      144.53     12.67 o 
   7   4   2      332.75      318.36      9.79 o 
   8   4   2        0.05       -1.45      8.60 o 
   9   4   2       72.03       99.01     14.74 o 
  -6   5   2       20.88       32.59      9.85 o 
  -5   5   2      219.83      224.16     10.19 o 
  -4   5   2      114.18      112.47     10.01 o 
  -3   5   2       39.67       37.05     12.01 o 
  -2   5   2      435.39      396.79     79.98 o 
  -1   5   2        3.82       26.15     18.00 o 
   0   5   2     1439.10     1439.41     22.28 o 
   1   5   2      295.75      295.65     10.14 o 
   2   5   2       70.99       84.03     10.97 o 
   3   5   2      252.77      289.46     10.88 o 
   4   5   2      370.51      351.48     12.14 o 
   5   5   2      359.77      378.93      9.14 o 
   6   5   2      209.54      208.10     15.47 o 
   7   5   2      149.01      187.80     20.76 o 
   8   5   2      338.58      355.76     17.46 o 
   9   5   2        0.29        3.49     18.99 o 
  -5   6   2        1.55        5.14     10.95 o 
  -4   6   2       71.31      106.65     13.33 o 
  -3   6   2      373.69      375.53     14.14 o 
  -2   6   2       24.55       56.58     20.95 o 
  -1   6   2        1.57       38.80     17.72 o 
   0   6   2      177.06      153.41     12.57 o 
   1   6   2       85.28       44.93     12.62 o 
   2   6   2       19.93        1.76     13.19 o 
   3   6   2        7.09        5.38      8.47 o 
   4   6   2      730.87      656.96    111.76 o 
   5   6   2      274.07      263.04     16.64 o 
   6   6   2     1122.79      995.03     25.82 o 
   7   6   2      496.16      442.84     19.70 o 
   8   6   2        5.50       10.13      9.29 o 
   9   6   2       22.26       24.92     17.01 o 
  -4   7   2        8.20       10.05     12.88 o 
  -3   7   2        7.94       -5.34     18.56 o 
  -2   7   2      110.58      162.84     17.72 o 
  -1   7   2       18.49       25.59     17.72 o 
   0   7   2        8.34       32.95     12.22 o 
   1   7   2      755.34      749.36     12.02 o 
   2   7   2      459.22      431.70     11.04 o 
   3   7   2     1152.99     1103.91     24.64 o 
   4   7   2       99.16       93.16      8.77 o 
   5   7   2      429.23      410.98     78.06 o 
   6   7   2       59.27       75.95     11.94 o 
   7   7   2      359.48      347.52     13.66 o 
   8   7   2        1.89       14.05     12.78 o 
   9   7   2      169.53      169.15      9.66 o 
  -3   8   2      108.94       71.71     24.19 o 
  -2   8   2       91.00       61.59     19.40 o 
  -1   8   2      204.58      161.73     18.85 o 
   0   8   2       85.80       76.61     22.78 o 
   1   8   2      111.00      123.29     18.98 o 
   2   8   2        1.83       -6.29     13.36 o 
   3   8   2      828.20      784.03     15.99 o 
   4   8   2      231.68      245.75      9.91 o 
   5   8   2      293.73      268.68      8.22 o 
   6   8   2        8.30       18.13     13.60 o 
   7   8   2       17.63       24.13     25.53 o 
   8   8   2       76.61      101.03      9.25 o 
  -1   9   2      223.15      243.30     24.19 o 
   0   9   2      269.22      275.25     14.63 o 
   1   9   2        0.78       39.97     12.71 o 
   2   9   2      105.24      112.77     12.83 o 
   3   9   2      104.89      112.51     17.72 o 
   4   9   2       14.51       36.88     10.24 o 
   5   9   2        0.31       16.96      8.67 o 
   6   9   2      154.37      153.43      9.46 o 
   7   9   2        0.05       32.21     16.32 o 
   8   9   2       15.33       -7.74     23.96 o 
   1  10   2        6.43       12.16     16.87 o 
   2  10   2      183.02      187.25      9.84 o 
   3  10   2      151.49      141.48     17.44 o 
   4  10   2       29.34       39.51     32.76 o 
   5  10   2      538.31      496.06     13.24 o 
   6  10   2        6.20       41.58      9.97 o 
  -6  -9   3       11.19       57.66     10.96 o 
  -5  -9   3       70.19      101.44      9.25 o 
  -4  -9   3       35.60       32.31     10.24 o 
  -3  -9   3        3.05       59.83     15.65 o 
  -2  -9   3      125.82      141.01     10.92 o 
  -1  -9   3       83.97      116.82     13.42 o 
   0  -9   3       48.51       41.58     12.09 o 
  -7  -8   3      350.11      372.65     10.05 o 
  -6  -8   3        0.70       -7.06      8.61 o 
  -5  -8   3       95.48       99.84     11.65 o 
  -4  -8   3        1.55       -8.31      8.31 o 
  -3  -8   3      308.86      299.87      8.95 o 
  -2  -8   3      122.38      142.61     11.33 o 
  -1  -8   3      117.65      122.37     23.62 o 
   0  -8   3       98.84      115.54     25.73 o 
   1  -8   3        3.33       73.25     52.44 o 
   2  -8   3      126.57      133.82     11.67 o 
  -8  -7   3       83.15       63.67     10.07 o 
  -7  -7   3      352.40      355.75     14.29 o 
  -6  -7   3       34.92       74.11     12.13 o 
  -5  -7   3       48.25       84.88     10.64 o 
  -4  -7   3      541.61      519.37     22.34 o 
  -3  -7   3       18.04       53.79     10.56 o 
  -2  -7   3       11.01       13.36      8.91 o 
  -1  -7   3      159.35      161.00     11.15 o 
   0  -7   3        0.05       -2.38     12.12 o 
   1  -7   3       42.08       51.75     12.22 o 
   2  -7   3       67.97       67.06     13.36 o 
   3  -7   3      279.17      251.48     19.13 o 
   4  -7   3        7.77       15.69     12.30 o 
  -8  -6   3       13.36       22.34     11.52 o 
  -7  -6   3       23.53       55.66     17.04 o 
  -6  -6   3      305.04      296.57      8.18 o 
  -5  -6   3      664.35      642.43     11.57 o 
  -4  -6   3        0.07       21.30     26.01 o 
  -3  -6   3      429.27      450.26     17.64 o 
  -2  -6   3      489.81      432.25     24.74 o 
  -1  -6   3     1060.86     1012.94     11.12 o 
   0  -6   3      193.13      204.92     10.30 o 
   1  -6   3        4.53       31.98     10.50 o 
   2  -6   3       28.71       17.76      9.05 o 
   3  -6   3      154.66      168.63     13.04 o 
   4  -6   3      597.16      588.80     13.63 o 
   5  -6   3        8.17       38.79     11.77 o 
  -9  -5   3       55.11       71.52     14.82 o 
  -8  -5   3        4.24       45.36     12.35 o 
  -7  -5   3      538.67      524.61      8.51 o 
  -6  -5   3      426.15      407.87      8.53 o 
  -5  -5   3       85.64       78.22     10.23 o 
  -4  -5   3      926.43      944.28     10.00 o 
  -3  -5   3        1.56        8.01     24.42 o 
  -2  -5   3      343.23      335.64     15.25 o 
  -1  -5   3      989.60     1008.90     16.68 o 
   0  -5   3     1201.16     1184.98     16.07 o 
   1  -5   3        5.27       32.63     17.94 o 
   2  -5   3     2121.33     2008.63     53.72 o 
   3  -5   3       12.49       35.99     13.31 o 
   4  -5   3       30.74       13.92      9.53 o 
   5  -5   3      141.66      161.29     10.17 o 
   6  -5   3       35.50       49.60     10.73 o 
  -9  -4   3       17.57       18.45      9.63 o 
  -8  -4   3        6.24       14.64     11.32 o 
  -7  -4   3       54.50       66.26     10.56 o 
  -6  -4   3      146.71      139.58      7.95 o 
  -5  -4   3      126.96      135.85      9.55 o 
  -4  -4   3      630.30      666.12     10.81 o 
  -3  -4   3        0.93       28.76     16.98 o 
  -2  -4   3     1616.61     1572.41     20.41 o 
  -1  -4   3      203.16      219.58     10.11 o 
   0  -4   3      375.25      357.12     27.51 o 
   1  -4   3      133.49      174.07     15.03 o 
   2  -4   3      442.12      437.39      9.86 o 
   3  -4   3      449.09      498.70     10.08 o 
   4  -4   3      444.40      432.39     12.58 o 
   5  -4   3      311.17      309.66     15.33 o 
   6  -4   3       67.97       65.20      9.21 o 
  -9  -3   3      129.91      145.23     22.07 o 
  -8  -3   3      152.67      137.65     11.69 o 
  -7  -3   3        0.81      -11.44     11.44 o 
  -6  -3   3     4577.23     4488.98     71.54 o 
  -5  -3   3      230.90      220.78      8.03 o 
  -4  -3   3     1461.37     1414.95      9.95 o 
  -3  -3   3       50.89       47.88      8.78 o 
  -2  -3   3      612.18      603.60     11.87 o 
  -1  -3   3      687.39      628.78     12.14 o 
   0  -3   3      248.94      297.76     10.71 o 
   1  -3   3     1753.75     1720.56     27.64 o 
   2  -3   3      381.24      404.40      9.77 o 
   3  -3   3      181.25      172.63      9.09 o 
   4  -3   3     1136.33     1010.12    166.61 o 
   5  -3   3      146.84      163.62     10.48 o 
   6  -3   3      108.06       92.70      8.82 o 
   7  -3   3      116.68      151.51     14.21 o 
  -9  -2   3       66.88       89.23     15.00 o 
  -8  -2   3     1163.81     1155.63     26.26 o 
  -7  -2   3        2.65       16.14     18.38 o 
  -6  -2   3        0.71        8.32     13.81 o 
  -5  -2   3     2387.81     2338.75     30.82 o 
  -4  -2   3      165.82      164.36      8.46 o 
  -3  -2   3      994.47     1000.64     10.77 o 
  -2  -2   3     1504.36     1603.75     28.30 o 
  -1  -2   3      738.44      753.13     13.61 o 
   0  -2   3     1970.15     2099.39     16.01 o 
   1  -2   3        7.87       13.91     74.06 o 
   2  -2   3     2669.27     2612.94     27.05 o 
   3  -2   3       12.00       40.62      8.42 o 
   4  -2   3      977.48      919.93     17.64 o 
   5  -2   3     1366.12     1268.95     65.13 o 
   6  -2   3      234.73      262.79     10.01 o 
   7  -2   3       35.78       60.59     11.65 o 
   8  -2   3       45.49       68.47     24.31 o 
  -9  -1   3      179.08      194.50     12.47 o 
  -8  -1   3      321.20      358.83     13.81 o 
  -7  -1   3       29.48       43.87      7.23 o 
  -6  -1   3      216.02      197.56     11.57 o 
  -5  -1   3      543.55      509.15     19.03 o 
  -4  -1   3        2.11       16.32      7.80 o 
  -3  -1   3     1700.50     1836.88     34.95 o 
  -2  -1   3        3.30       12.62     11.10 o 
   0  -1   3     4453.47     4390.89     48.03 o 
   2  -1   3      116.39      227.50     31.41 o 
   3  -1   3      545.16      544.86      9.75 o 
   4  -1   3      507.66      535.86      9.22 o 
   5  -1   3       30.48       48.09     21.43 o 
   6  -1   3      122.03      110.70      9.84 o 
   7  -1   3      648.48      628.21     14.18 o 
   8  -1   3       63.76       72.60     14.37 o 
  -8   0   3      330.71      339.82     21.15 o 
  -7   0   3      140.06      141.42     12.10 o 
  -6   0   3      288.44      251.80      8.61 o 
  -5   0   3        2.12       13.11     10.57 o 
  -4   0   3        0.42       26.61      7.89 o 
  -3   0   3     3023.34     3138.51     55.08 o 
  -2   0   3      118.39      108.51     11.81 o 
  -1   0   3      604.78      543.10     14.97 o 
   0   0   3      119.99      126.44     13.02 o 
   1   0   3     9932.69    10116.49    142.60 o 
   2   0   3      226.69      224.57     11.49 o 
   3   0   3      136.53      102.54     14.21 o 
   4   0   3      178.20      171.39      7.81 o 
   5   0   3      204.15      184.62     14.94 o 
   6   0   3      417.60      399.40     23.84 o 
   7   0   3        2.89       22.10      9.74 o 
   8   0   3      206.39      210.09     10.50 o 
   9   0   3        3.07       -5.95      8.59 o 
  -8   1   3       61.16       76.16     11.57 o 
  -7   1   3        0.98       42.33     13.96 o 
  -6   1   3      540.49      555.73     18.75 o 
  -5   1   3       18.73       14.45     14.06 o 
  -4   1   3      292.82      319.03      9.53 o 
  -3   1   3       55.28       34.26      9.58 o 
  -2   1   3     3783.19     3742.45     33.82 o 
  -1   1   3      415.02      442.96     18.32 o 
   0   1   3      490.20      575.88     15.85 o 
   1   1   3       12.01       27.46     15.20 o 
   2   1   3      446.15      464.23     16.52 o 
   3   1   3      279.99      344.34      9.52 o 
   4   1   3      156.52      201.93      8.61 o 
   5   1   3      992.93      985.76     16.76 o 
   6   1   3      439.56      444.73     10.32 o 
   7   1   3      493.27      486.53     25.73 o 
   8   1   3       28.03       34.41     21.11 o 
   9   1   3        0.92       21.55     14.36 o 
  -8   2   3       45.88       64.75     10.34 o 
  -7   2   3      340.68      324.19     10.06 o 
  -6   2   3        0.28        4.14     12.95 o 
  -5   2   3       14.30       11.85      9.79 o 
  -4   2   3       39.89       39.06     13.26 o 
  -3   2   3      212.95      201.94      9.70 o 
  -2   2   3     1189.39     1287.31     22.07 o 
  -1   2   3       24.26      675.61    327.64 o 
   0   2   3      631.92      523.60     15.04 o 
   1   2   3     3640.07     3844.88     36.59 o 
   2   2   3      931.35      915.27     13.37 o 
   3   2   3     3797.83     3955.88     65.48 o 
   4   2   3       33.62       86.36     13.15 o 
   5   2   3      148.87      150.89      8.68 o 
   6   2   3      156.47      225.33     29.27 o 
   7   2   3      124.96      119.07     18.52 o 
   8   2   3       77.32       79.96     20.17 o 
   9   2   3      289.30      306.76     14.86 o 
  -7   3   3        1.25       20.73     16.05 o 
  -6   3   3      765.34      742.48     10.40 o 
  -5   3   3      186.48      172.48      8.99 o 
  -4   3   3       70.52       77.18      9.30 o 
  -3   3   3      296.10      292.12     20.04 o 
  -2   3   3       80.05      117.89     11.37 o 
  -1   3   3      487.58      559.88     11.93 o 
   0   3   3     2922.34     3040.62     18.93 o 
   1   3   3      165.91      266.05     15.05 o 
   2   3   3      775.12      865.10     21.12 o 
   3   3   3      792.03      712.91     10.80 o 
   4   3   3     3302.66     3323.69     25.04 o 
   5   3   3     1553.80     1491.71     22.93 o 
   6   3   3       34.33       36.10      7.04 o 
   7   3   3      160.99      157.99     12.44 o 
   8   3   3      290.79      280.53     14.21 o 
   9   3   3        5.88       22.40      9.07 o 
  -6   4   3        0.12       12.21      9.16 o 
  -5   4   3       69.49       83.00      9.41 o 
  -4   4   3      498.98      481.84     26.12 o 
  -3   4   3       64.19       75.04      8.96 o 
  -2   4   3        2.37        8.46     10.97 o 
  -1   4   3      652.82      649.74     13.85 o 
   0   4   3      787.17      742.53    131.42 o 
   1   4   3      104.49       87.95     12.55 o 
   2   4   3      206.32      189.59      9.81 o 
   3   4   3       15.38        1.62     12.74 o 
   4   4   3      117.36      157.97      9.02 o 
   5   4   3     1451.16     1296.34     10.25 o 
   6   4   3     1463.22     1445.62     12.91 o 
   7   4   3       61.81       57.05     20.25 o 
   8   4   3      322.74      263.86     11.00 o 
   9   4   3       65.20       82.70      7.48 o 
  -6   5   3       13.69       17.07      9.96 o 
  -5   5   3      306.96      311.52     10.50 o 
  -4   5   3      304.86      311.89     10.48 o 
  -3   5   3       13.57       17.68      9.10 o 
  -2   5   3      133.89      156.80     10.35 o 
  -1   5   3     1043.43     1090.83     14.06 o 
   0   5   3      828.04      843.31     28.10 o 
   1   5   3       88.19       99.49     14.02 o 
   2   5   3     1062.46     1059.88     17.58 o 
   3   5   3       36.34       67.75      9.74 o 
   4   5   3      394.38      372.11      9.28 o 
   5   5   3     1005.77      934.35     15.44 o 
   6   5   3       43.55       46.41      8.56 o 
   7   5   3       94.66       70.95     17.92 o 
   8   5   3        0.62       26.82     20.05 o 
   9   5   3        6.80       32.59     16.52 o 
  -5   6   3        3.12        3.93     11.70 o 
  -4   6   3      256.03      270.53     11.19 o 
  -3   6   3       88.09       83.03     12.51 o 
  -2   6   3      414.76      405.39     11.21 o 
  -1   6   3      292.98      235.71    158.67 o 
   0   6   3     1482.93     1412.01     25.66 o 
   1   6   3      167.44      152.89     12.01 o 
   2   6   3      103.87      101.70     11.15 o 
   3   6   3      319.84      336.75     11.51 o 
   4   6   3        0.42       11.61     10.16 o 
   5   6   3      316.99      320.64      9.17 o 
   6   6   3      161.36      148.32      7.76 o 
   7   6   3     1025.84      900.05      9.19 o 
   8   6   3       25.46       23.66     10.04 o 
   9   6   3      262.96      300.45     15.92 o 
  -4   7   3        0.95       25.43     16.55 o 
  -3   7   3        2.34      -14.06     18.56 o 
  -2   7   3      173.64      132.32     43.45 o 
  -1   7   3       19.65       22.82     25.73 o 
   0   7   3      392.75      394.76     18.57 o 
   1   7   3     1036.85     1036.53     14.52 o 
   2   7   3      700.28      676.29     23.24 o 
   3   7   3      335.72      355.92     10.05 o 
   4   7   3        9.76       -2.85      9.25 o 
   5   7   3      118.40       85.60     10.24 o 
   6   7   3        2.38       -8.29      8.66 o 
   7   7   3       78.84       79.37      9.99 o 
   8   7   3      486.38      483.91     13.35 o 
   9   7   3       28.79       46.44      8.64 o 
  -3   8   3        7.04      -24.18     24.18 o 
  -2   8   3      136.08       91.43     75.51 o 
  -1   8   3       11.70       47.72     12.72 o 
   0   8   3       89.04      104.90     18.28 o 
   1   8   3       63.40      103.23     13.22 o 
   2   8   3       11.24       23.89     12.23 o 
   3   8   3       72.24       92.29     10.15 o 
   4   8   3     1177.87     1130.17     38.58 o 
   5   8   3       25.56       28.70      9.10 o 
   6   8   3      358.58      329.93     17.62 o 
   7   8   3       63.78       93.46     21.76 o 
   8   8   3       16.96        2.96      8.44 o 
  -1   9   3       40.14       41.62     19.97 o 
   0   9   3      104.68      109.68     19.40 o 
   1   9   3       73.66       75.26     16.87 o 
   2   9   3       76.66       62.08     15.75 o 
   3   9   3      554.62      562.30     13.53 o 
   4   9   3      223.10      221.29     11.67 o 
   5   9   3       23.21       38.50      9.84 o 
   6   9   3        0.00       -9.82      9.82 o 
   7   9   3       47.65       53.73      8.78 o 
   8   9   3      152.94      190.52     11.53 o 
   1  10   3      266.20      253.60     33.75 o 
   2  10   3        0.32      -13.52     13.52 o 
   3  10   3       16.39       11.28     46.54 o 
   4  10   3      350.96      319.76     47.82 o 
   5  10   3      131.21      112.07     10.81 o 
   6  10   3       45.57       31.72     12.34 o 
  -5  -9   4       36.22       47.65      9.91 o 
  -4  -9   4        0.04       33.57     10.43 o 
  -3  -9   4        0.93       10.71      9.25 o 
  -2  -9   4       93.43      124.56     42.46 o 
  -1  -9   4       31.92      -13.72     13.72 o 
   0  -9   4       17.03       92.29     21.51 o 
  -7  -8   4        0.97       16.01     12.58 o 
  -6  -8   4       50.83       56.09     19.78 o 
  -5  -8   4       22.53       51.78     10.83 o 
  -4  -8   4        2.66        0.05      9.57 o 
  -3  -8   4        0.04       -1.84     11.93 o 
  -2  -8   4       17.34       61.59     17.05 o 
  -1  -8   4        8.97       -2.70     11.35 o 
   0  -8   4      109.44      137.66     13.02 o 
   1  -8   4      903.54      913.55     12.63 o 
   2  -8   4       44.71       47.95     13.52 o 
  -7  -7   4       25.43       20.01     11.90 o 
  -6  -7   4       22.13       64.27      9.99 o 
  -5  -7   4      623.53      618.79     13.62 o 
  -4  -7   4        8.08        3.46     14.96 o 
  -3  -7   4      705.49      667.63     27.30 o 
  -2  -7   4       30.46       42.27      9.29 o 
  -1  -7   4       59.11       72.74      8.32 o 
   0  -7   4      123.61      148.68     10.48 o 
   1  -7   4      356.72      379.05     21.80 o 
   2  -7   4      453.42      455.77     37.14 o 
   3  -7   4       53.47       86.05     18.84 o 
  -8  -6   4       24.90       21.80      9.70 o 
  -7  -6   4      158.30      180.99     13.48 o 
  -6  -6   4      269.97      214.03     10.56 o 
  -5  -6   4      478.64      489.20     32.86 o 
  -4  -6   4      540.38      518.41     12.00 o 
  -3  -6   4     1617.44     1569.48     23.36 o 
  -2  -6   4      695.45      721.67     12.80 o 
  -1  -6   4       71.17       86.29      8.20 o 
   0  -6   4       32.96       56.31     10.90 o 
   1  -6   4        1.58        0.88      9.72 o 
   2  -6   4      117.54      120.92      8.56 o 
   3  -6   4        5.07       22.55     13.85 o 
   4  -6   4       51.89       55.98     10.43 o 
  -8  -5   4      157.88      157.58      9.70 o 
  -7  -5   4      423.60      413.26     13.05 o 
  -6  -5   4       94.06      122.43     24.75 o 
  -5  -5   4      642.90      623.21     20.84 o 
  -4  -5   4      414.27      398.15     10.80 o 
  -3  -5   4       72.06       96.98     13.58 o 
  -2  -5   4      225.51      235.17     13.28 o 
  -1  -5   4       19.16       94.63     13.48 o 
   0  -5   4       42.49       37.81      7.36 o 
   1  -5   4      814.14      878.83     19.22 o 
   2  -5   4       67.93      135.32     20.76 o 
   3  -5   4      983.16      972.12     18.92 o 
   4  -5   4       86.51       95.10     14.73 o 
   5  -5   4       77.25       86.09     14.65 o 
  -8  -4   4        4.00       14.06      9.31 o 
  -7  -4   4        5.87        9.92     10.17 o 
  -6  -4   4      135.22      125.55      8.87 o 
  -5  -4   4       53.27       80.84      8.70 o 
  -4  -4   4      105.29      123.73     20.01 o 
  -3  -4   4      733.39      705.19     10.41 o 
  -2  -4   4      134.79      158.75      9.03 o 
  -1  -4   4      783.32      667.53     30.01 o 
   0  -4   4      115.08      106.19      8.18 o 
   1  -4   4        0.89       73.14      8.32 o 
   2  -4   4     1021.38     1026.83     21.71 o 
   3  -4   4      827.43      862.76     11.88 o 
   4  -4   4      474.57      467.37      9.43 o 
   5  -4   4       23.77       21.50      8.97 o 
   6  -4   4      140.67      141.99      9.77 o 
  -8  -3   4      225.82      221.56     14.49 o 
  -7  -3   4      400.95      440.35     10.36 o 
  -6  -3   4        4.08       19.66      8.56 o 
  -5  -3   4        9.94       15.63     10.47 o 
  -4  -3   4       25.82       37.94     11.57 o 
  -3  -3   4      208.87      194.50      8.99 o 
  -2  -3   4      117.79      104.59      9.75 o 
  -1  -3   4       42.36       64.08      9.26 o 
   0  -3   4     2633.18     2569.05    398.59 o 
   1  -3   4       95.40      115.18     13.44 o 
   2  -3   4     1794.63     1765.37     26.23 o 
   3  -3   4      429.95      343.43     87.33 o 
   4  -3   4        3.20       16.47      9.90 o 
   5  -3   4        3.67       26.92     21.63 o 
   6  -3   4       20.21       44.85     10.17 o 
   7  -3   4       39.34       52.44     10.88 o 
  -8  -2   4       62.97      115.01      9.68 o 
  -7  -2   4       52.63       69.26      9.02 o 
  -6  -2   4      251.91      258.60     10.71 o 
  -5  -2   4      615.09      564.30      9.29 o 
  -4  -2   4      369.83      352.51      9.23 o 
  -3  -2   4     2053.66     2203.74     12.00 o 
  -2  -2   4       48.18       53.33      9.38 o 
  -1  -2   4     2620.21     2609.29     32.97 o 
   0  -2   4     1542.85     1570.37     14.82 o 
   1  -2   4     2916.35     2913.91     26.76 o 
   2  -2   4        9.39       12.76     11.11 o 
   3  -2   4      753.03      784.54      9.91 o 
   4  -2   4      400.69      422.60     13.55 o 
   5  -2   4     1140.65     1081.21     46.08 o 
   6  -2   4       14.99       48.17     13.77 o 
   7  -2   4       59.31       78.53     15.04 o 
   8  -2   4        8.80       10.82     11.45 o 
  -8  -1   4      216.11      241.27      9.97 o 
  -7  -1   4        9.16       22.82     10.43 o 
  -6  -1   4      185.80      177.98     14.50 o 
  -5  -1   4       38.83       43.35      8.97 o 
  -4  -1   4      935.37      942.42     16.58 o 
  -3  -1   4      861.70      889.90      9.54 o 
  -2  -1   4     2377.23     2397.25     31.35 o 
  -1  -1   4     1131.99      979.26     13.12 o 
   0  -1   4     4249.15     4185.93     44.06 o 
   1  -1   4       36.80       54.48      9.10 o 
   2  -1   4      269.97      273.83     15.15 o 
   3  -1   4      753.16      717.37     12.93 o 
   4  -1   4      630.94      635.52      9.39 o 
   5  -1   4       69.01       74.01     13.92 o 
   6  -1   4      362.25      369.56     15.55 o 
   7  -1   4      107.94       98.38     10.17 o 
   8  -1   4       15.75       15.48      9.35 o 
  -8   0   4      384.93      411.67     11.97 o 
  -7   0   4      301.18      292.24     19.75 o 
  -6   0   4      131.69      134.77     11.34 o 
  -5   0   4      426.91      422.92      8.75 o 
  -4   0   4      342.90      356.72      9.06 o 
  -3   0   4      224.95      279.97     14.83 o 
  -2   0   4     5283.77     5617.44     52.86 o 
  -1   0   4      409.49      421.66     12.96 o 
   0   0   4       76.78       88.76     10.86 o 
   1   0   4     2334.98     2268.34     25.15 o 
   2   0   4      681.45      588.93     15.52 o 
   3   0   4       17.82      114.61     10.76 o 
   4   0   4       19.51       47.99      9.90 o 
   5   0   4     3031.95     2959.32     33.95 o 
   6   0   4      126.56      126.15     22.84 o 
   7   0   4        6.82       17.84     19.12 o 
   8   0   4        1.05       -7.66     10.47 o 
   9   0   4        0.07        0.26     18.30 o 
  -8   1   4       61.77       90.18     11.45 o 
  -7   1   4      270.59      286.79     12.43 o 
  -6   1   4        0.00       11.07     14.16 o 
  -5   1   4        2.64       12.29     13.35 o 
  -4   1   4     1282.04     1241.29     27.29 o 
  -3   1   4       46.80       69.96      9.95 o 
  -2   1   4      300.16      258.47     12.84 o 
  -1   1   4       64.69       83.22     15.21 o 
   0   1   4      146.27      105.31     11.87 o 
   1   1   4     8575.81     8569.25    136.34 o 
   2   1   4      321.39      308.28     11.15 o 
   3   1   4       53.97       70.73      9.59 o 
   4   1   4      939.99      910.84     12.69 o 
   5   1   4      229.91      230.28     12.43 o 
   6   1   4      465.43      449.68     17.34 o 
   7   1   4      590.41      558.87      8.20 o 
   8   1   4        2.74       -8.33     10.12 o 
   9   1   4        4.40       29.89     19.80 o 
  -7   2   4       82.76       81.69     10.22 o 
  -6   2   4        0.21        9.43      9.52 o 
  -5   2   4       12.28       30.23     11.20 o 
  -4   2   4      560.28      554.43     17.10 o 
  -3   2   4      699.26      752.66     14.08 o 
  -2   2   4     1166.32     1157.65     21.27 o 
  -1   2   4     3793.53     3738.00     24.32 o 
   0   2   4     1614.72     1669.20     16.21 o 
   1   2   4     1950.05     1997.15     25.27 o 
   2   2   4      358.37      431.82     11.26 o 
   3   2   4     4072.15     4119.51     33.35 o 
   4   2   4      111.75      148.58      8.79 o 
   5   2   4        9.83       10.61      9.01 o 
   6   2   4       26.11       75.11     12.50 o 
   7   2   4      147.14      131.24     12.83 o 
   8   2   4       22.24       49.94     10.06 o 
   9   2   4       49.37       54.84      8.30 o 
  -7   3   4       13.34       10.59     10.50 o 
  -6   3   4      450.51      420.71     10.42 o 
  -5   3   4      264.17      267.77     12.13 o 
  -4   3   4      564.12      537.73     13.45 o 
  -3   3   4      245.02      211.14     10.84 o 
  -2   3   4      660.46      622.71     11.80 o 
  -1   3   4      177.55      225.61     17.66 o 
   0   3   4      834.87      896.54     12.90 o 
   1   3   4     2793.55     2918.66     17.80 o 
   2   3   4      376.31      399.44     10.59 o 
   3   3   4     1415.88     1487.65     11.50 o 
   4   3   4      327.85      317.77     15.44 o 
   5   3   4      322.51      303.20     18.93 o 
   6   3   4      143.49      122.97      7.30 o 
   7   3   4      521.67      531.08      9.00 o 
   8   3   4       10.82        8.10      8.76 o 
   9   3   4       28.35       35.52      9.17 o 
  -6   4   4        2.53        4.08     10.17 o 
  -5   4   4      243.34      250.64      9.94 o 
  -4   4   4        0.02       16.49      9.23 o 
  -3   4   4      373.63      377.93     21.76 o 
  -2   4   4      236.99      275.15     12.77 o 
  -1   4   4        0.28        8.25     10.23 o 
   0   4   4      182.74      149.73     10.13 o 
   1   4   4        1.61        8.43     11.16 o 
   2   4   4       31.81       34.40      9.23 o 
   3   4   4      837.04      843.16      9.49 o 
   4   4   4       63.81       74.78      8.92 o 
   5   4   4      165.95      174.73      8.92 o 
   6   4   4      161.64      145.80     13.60 o 
   7   4   4      485.71      455.32     22.42 o 
   8   4   4       53.22       90.97     10.16 o 
   9   4   4      275.85      305.53      8.45 o 
  -6   5   4      122.47      143.33     23.55 o 
  -5   5   4        1.57       18.85     10.08 o 
  -4   5   4      120.95      104.09     10.01 o 
  -3   5   4       38.17       45.21      9.76 o 
  -2   5   4      335.87      303.03     18.44 o 
  -1   5   4       25.02       15.44     10.20 o 
   0   5   4        9.79       19.17      9.64 o 
   1   5   4       80.20       68.93     12.82 o 
   2   5   4      366.26      359.72     10.03 o 
   3   5   4      204.26      214.75      9.21 o 
   4   5   4     1842.06     1820.84     11.53 o 
   5   5   4      572.71      534.94      9.88 o 
   6   5   4       33.17       19.33     11.89 o 
   7   5   4       39.23       56.00      9.95 o 
   8   5   4       22.03        4.25     12.95 o 
   9   5   4      152.88      143.56     10.92 o 
  -5   6   4       24.44       32.24     11.24 o 
  -4   6   4       77.24      101.74     11.24 o 
  -3   6   4      463.55      470.71     11.64 o 
  -2   6   4      195.33      181.81     10.35 o 
  -1   6   4      871.28      789.11     17.64 o 
   0   6   4     1156.97     1145.69    196.52 o 
   1   6   4       58.51       44.99     12.74 o 
   2   6   4       65.03       78.55     10.37 o 
   3   6   4       92.09       95.84      9.36 o 
   4   6   4        1.00       18.00      9.46 o 
   5   6   4        3.85       12.17     18.93 o 
   6   6   4      953.02      896.39     29.20 o 
   7   6   4        7.60       56.12     20.91 o 
   8   6   4        2.76       16.28     13.68 o 
   9   6   4      511.59      536.72     15.31 o 
  -4   7   4       60.49       78.35     12.12 o 
  -3   7   4        5.80       13.71     12.84 o 
  -2   7   4      115.91      117.69     21.23 o 
  -1   7   4      254.60      275.29     12.91 o 
   0   7   4      418.02      295.71    146.74 o 
   1   7   4       74.65       72.28     18.56 o 
   2   7   4      786.64      730.09     24.03 o 
   3   7   4        0.57      -11.90     11.90 o 
   4   7   4       12.62       25.62      8.84 o 
   5   7   4      687.41      667.95     11.10 o 
   6   7   4       16.63       11.31     23.13 o 
   7   7   4      110.72      126.99     11.77 o 
   8   7   4       20.89       29.88     12.62 o 
   9   7   4       26.67       25.50     12.64 o 
  -3   8   4       27.73       54.88     15.52 o 
  -2   8   4       70.55       83.74     16.49 o 
  -1   8   4       30.14       28.72     12.28 o 
   0   8   4       48.02       32.53     12.52 o 
   1   8   4      406.56      433.29     19.13 o 
   2   8   4      364.21      341.51     21.52 o 
   3   8   4     1092.72     1071.44     20.57 o 
   4   8   4       61.38       75.47     10.15 o 
   5   8   4      107.52      120.09     11.61 o 
   6   8   4      496.18      471.99     19.71 o 
   7   8   4       67.68       83.13      8.96 o 
   8   8   4        4.33        7.47     10.11 o 
  -1   9   4      220.73      171.51    122.91 o 
   0   9   4       10.03       26.71     18.84 o 
   1   9   4      289.16      288.90     19.41 o 
   2   9   4      575.41      515.99     13.82 o 
   3   9   4      226.00      250.73     32.77 o 
   4   9   4       17.56       30.35     15.09 o 
   5   9   4        3.68       23.93      9.81 o 
   6   9   4       11.71       10.49     14.91 o 
   7   9   4        8.58       15.97     18.18 o 
   8   9   4       63.08       66.86     18.54 o 
   1  10   4       89.64      121.49     19.69 o 
   2  10   4        4.36       26.87     27.56 o 
   3  10   4        6.60       36.75     15.61 o 
   4  10   4      317.52      305.92     12.23 o 
   5  10   4        0.10       17.23     10.31 o 
   6  10   4       12.75       28.55     10.10 o 
  -4  -9   5       45.98       45.40     10.65 o 
  -3  -9   5      141.78      135.95     14.05 o 
  -2  -9   5       26.07       50.49      9.74 o 
  -6  -8   5       39.47       55.19     13.01 o 
  -5  -8   5       96.06       87.34     21.47 o 
  -4  -8   5      228.21      216.70     10.71 o 
  -3  -8   5        0.13       17.22     11.30 o 
  -2  -8   5        0.02       -5.45     14.47 o 
  -1  -8   5      345.12      332.39     12.30 o 
   0  -8   5      497.48      510.91     34.05 o 
   1  -8   5       25.70       55.14     28.96 o 
  -7  -7   5       60.79       68.63     15.26 o 
  -6  -7   5      230.03      250.05     11.27 o 
  -5  -7   5        3.77       13.09     16.03 o 
  -4  -7   5       65.59       83.64     26.79 o 
  -3  -7   5      121.45      110.45     14.82 o 
  -2  -7   5       58.67       48.44     15.02 o 
  -1  -7   5      505.36      483.18      9.91 o 
   0  -7   5       12.79        9.15     10.03 o 
   1  -7   5      241.48      226.93      9.70 o 
   2  -7   5       25.11       63.53     15.90 o 
   3  -7   5       32.01       32.81     11.33 o 
  -8  -6   5      180.54      196.50     22.69 o 
  -7  -6   5        5.05        0.71     13.96 o 
  -6  -6   5       91.55       96.86     14.28 o 
  -5  -6   5        8.83       15.82     13.39 o 
  -4  -6   5       98.61       93.13     11.35 o 
  -3  -6   5       70.41       64.90     25.57 o 
  -2  -6   5      120.39      140.25      8.44 o 
  -1  -6   5      413.56      413.21      9.33 o 
   0  -6   5        0.38       28.82     11.93 o 
   1  -6   5      450.99      459.57     12.86 o 
   2  -6   5      138.61      125.39      8.67 o 
   3  -6   5        0.17       33.26     14.16 o 
   4  -6   5       67.47       91.81     23.76 o 
  -8  -5   5      288.55      271.04     14.09 o 
  -7  -5   5      304.82      268.69     11.04 o 
  -6  -5   5       70.24       88.10     10.28 o 
  -5  -5   5     1857.59     1818.84     14.31 o 
  -4  -5   5      246.22      261.09      9.00 o 
  -3  -5   5       15.35       33.99      8.55 o 
  -2  -5   5      239.15      244.46     54.69 o 
  -1  -5   5      626.47      608.18      9.96 o 
   0  -5   5       29.78       22.49      8.52 o 
   1  -5   5      179.27      178.91     14.53 o 
   2  -5   5      836.24      846.77     19.95 o 
   3  -5   5       83.78       94.30     11.50 o 
   4  -5   5      164.19      166.05     12.05 o 
   5  -5   5      414.92      400.62     26.93 o 
  -8  -4   5        6.41       22.23      9.52 o 
  -7  -4   5      120.17      113.86     15.63 o 
  -6  -4   5        0.13       -1.02      8.94 o 
  -5  -4   5      200.67      195.93      8.86 o 
  -4  -4   5      699.33      673.82      9.67 o 
  -3  -4   5      357.87      364.14      9.41 o 
  -2  -4   5     2362.66     2238.05     38.45 o 
  -1  -4   5      262.38      239.33      9.37 o 
   0  -4   5      660.74      635.96     32.06 o 
   1  -4   5      245.11      224.07     14.66 o 
   2  -4   5        0.22       13.28      8.81 o 
   3  -4   5       13.40       37.87     10.55 o 
   4  -4   5        0.74       -8.93      8.93 o 
   5  -4   5      149.37      160.66     11.98 o 
   6  -4   5      254.26      246.63     12.05 o 
  -8  -3   5       61.16       78.54     11.00 o 
  -7  -3   5        8.44       60.15     10.27 o 
  -6  -3   5      325.10      350.44     12.14 o 
  -5  -3   5       61.88       44.96      8.60 o 
  -4  -3   5      660.37      661.85      9.53 o 
  -3  -3   5      185.41      171.85      8.16 o 
  -2  -3   5     1740.68     1704.42     12.47 o 
  -1  -3   5     1320.92     1374.76     19.03 o 
   0  -3   5     1749.10     1704.84     21.02 o 
   1  -3   5     1276.80     1261.32     21.36 o 
   2  -3   5      281.85      247.59     44.18 o 
   3  -3   5      942.17      849.16    229.46 o 
   4  -3   5       95.87       97.01      8.76 o 
   5  -3   5       99.39       88.79      8.60 o 
   6  -3   5       51.64       54.66     10.33 o 
   7  -3   5        8.62       35.56      9.45 o 
  -8  -2   5       70.51       95.78      9.38 o 
  -7  -2   5        0.15       42.17     10.17 o 
  -6  -2   5      607.46      602.86     11.37 o 
  -5  -2   5      471.37      445.16     12.77 o 
  -4  -2   5        7.08       17.58      9.55 o 
  -3  -2   5      195.20      183.91      9.58 o 
  -2  -2   5     2202.24     2186.97     28.36 o 
  -1  -2   5       39.08       72.06      9.17 o 
   0  -2   5       17.16       30.58      8.09 o 
   1  -2   5      922.77     1025.49     11.88 o 
   2  -2   5       61.46       84.84     20.11 o 
   3  -2   5        3.36       44.49     13.51 o 
   4  -2   5      866.41      770.37     11.52 o 
   5  -2   5       88.45      110.61     14.86 o 
   6  -2   5        2.90       17.67     12.14 o 
   7  -2   5      383.03      383.39     19.88 o 
   8  -2   5       78.35       80.30     13.03 o 
  -8  -1   5        6.33        4.53     12.94 o 
  -7  -1   5      302.54      337.49     18.38 o 
  -6  -1   5       82.47      106.94     16.52 o 
  -5  -1   5      110.71       96.74      9.52 o 
  -4  -1   5       14.90        6.43     12.83 o 
  -3  -1   5        7.92        8.12      7.77 o 
  -2  -1   5      547.58      627.41     10.12 o 
  -1  -1   5     1408.83     1514.38     22.87 o 
   0  -1   5     3049.10     2997.48     19.93 o 
   1  -1   5       35.78       70.61      9.48 o 
   2  -1   5      241.64      252.32      9.31 o 
   3  -1   5      473.62      427.46     19.01 o 
   4  -1   5      498.92      515.13      8.25 o 
   5  -1   5       64.92       82.78     20.58 o 
   6  -1   5      359.84      363.77     17.99 o 
   7  -1   5      118.15      123.67      8.86 o 
   8  -1   5       89.52      112.18     28.96 o 
  -8   0   5       14.18       24.75     11.93 o 
  -7   0   5       14.79       25.17     17.61 o 
  -6   0   5      147.01      188.01     24.89 o 
  -5   0   5       17.22       75.93     12.91 o 
  -4   0   5     1390.54     1322.25     13.97 o 
  -3   0   5      597.05      653.85     16.99 o 
  -2   0   5        6.40        8.56     10.11 o 
  -1   0   5      871.53      916.46     15.06 o 
   0   0   5       44.04       60.04     10.22 o 
   1   0   5      158.10      109.39      9.99 o 
   2   0   5      927.38      933.80     56.89 o 
   3   0   5        8.98       30.90      9.90 o 
   4   0   5      618.10      642.22     16.93 o 
   5   0   5      129.14      140.73      9.90 o 
   6   0   5      158.60      126.69      8.63 o 
   7   0   5      183.48      212.08      7.93 o 
   8   0   5       21.45       30.05     12.87 o 
  -8   1   5      158.19      161.20     10.80 o 
  -7   1   5        0.16        9.63     10.23 o 
  -6   1   5       23.23       43.28     17.01 o 
  -5   1   5      637.26      659.42     16.17 o 
  -4   1   5      642.43      598.99     14.96 o 
  -3   1   5      701.04      686.67     11.66 o 
  -2   1   5      655.25      679.17     17.18 o 
  -1   1   5      898.30      806.28     11.93 o 
   0   1   5        4.31       17.52     10.65 o 
   1   1   5       10.53       33.81     12.59 o 
   2   1   5     1648.52     1689.47     44.47 o 
   3   1   5     1101.17     1182.87     32.12 o 
   4   1   5       59.61       81.07      7.47 o 
   5   1   5      902.13      895.94     13.13 o 
   6   1   5      955.69      924.58     16.30 o 
   7   1   5       51.89       54.45      7.66 o 
   8   1   5       49.64       33.46     13.50 o 
   9   1   5      256.33      267.60     11.37 o 
  -7   2   5       23.90       34.13     13.84 o 
  -6   2   5      299.26      319.16     11.82 o 
  -5   2   5        1.98        5.02      8.47 o 
  -4   2   5      103.90      130.48     10.41 o 
  -3   2   5      663.77      747.35     21.82 o 
  -2   2   5       57.99       64.76     15.75 o 
  -1   2   5       95.66      153.57     59.07 o 
   0   2   5      401.10      473.53     11.94 o 
   1   2   5      384.74      354.84     67.15 o 
   2   2   5     3276.65     3236.87     15.58 o 
   3   2   5      174.43      170.83      8.49 o 
   4   2   5      367.10      355.07     16.86 o 
   5   2   5      774.54      757.58     12.64 o 
   6   2   5      111.34      132.86      8.80 o 
   7   2   5      375.60      387.04     13.55 o 
   8   2   5       22.21       20.03      8.77 o 
   9   2   5        7.24       -7.11     14.53 o 
  -7   3   5      246.25      238.72     11.75 o 
  -6   3   5       21.79       31.00      9.93 o 
  -5   3   5      195.59      169.66     12.69 o 
  -4   3   5      632.33      649.92     11.66 o 
  -3   3   5      755.82      766.79     12.09 o 
  -2   3   5     1368.88     1377.14     20.44 o 
  -1   3   5      272.32      283.43     11.56 o 
   0   3   5     1826.87     1886.63     14.43 o 
   1   3   5        6.00       38.39      9.63 o 
   2   3   5      895.78      871.69     12.59 o 
   3   3   5      251.51      242.01     16.53 o 
   4   3   5      240.99      230.52     10.36 o 
   5   3   5       29.21       41.04     14.65 o 
   6   3   5      319.56      297.44     13.93 o 
   7   3   5      264.63      230.95     12.47 o 
   8   3   5      116.43      112.77     14.65 o 
   9   3   5        7.31        9.34     19.93 o 
  -6   4   5       83.21       71.17     11.05 o 
  -5   4   5       57.59       57.78     10.70 o 
  -4   4   5       76.98       85.31     12.35 o 
  -3   4   5        1.52       48.89     10.23 o 
  -2   4   5      311.76      296.10     11.86 o 
  -1   4   5     2652.02     2580.75     17.67 o 
   0   4   5      499.33      482.17     11.53 o 
   1   4   5     1414.27     1488.29     11.70 o 
   2   4   5      338.23      353.07     22.00 o 
   3   4   5      364.53      435.73      9.55 o 
   4   4   5        3.53       14.45     11.81 o 
   5   4   5       29.44       36.94      6.74 o 
   6   4   5       16.93        9.69     14.17 o 
   7   4   5      199.42      185.10     10.52 o 
   8   4   5      755.40      726.80     15.86 o 
   9   4   5       69.21       77.02     14.61 o 
  -5   5   5      368.93      381.61     11.13 o 
  -4   5   5        5.65       -4.35     11.17 o 
  -3   5   5      111.08       97.91     12.39 o 
  -2   5   5      312.47      371.36     12.30 o 
  -1   5   5       20.55       27.96     12.37 o 
   0   5   5       94.94       87.79     10.01 o 
   1   5   5     1683.30     1690.58    264.09 o 
   2   5   5      189.77      198.63     11.30 o 
   3   5   5      262.56      298.69      9.84 o 
   4   5   5     2621.33     2535.17     27.99 o 
   5   5   5       29.39       20.08      7.95 o 
   6   5   5        1.57        5.68     15.50 o 
   7   5   5      514.36      539.43     10.72 o 
   8   5   5       24.44       67.02     16.88 o 
   9   5   5       72.00       74.17     12.46 o 
  -5   6   5      216.47      227.64     13.60 o 
  -4   6   5      612.79      571.92     26.24 o 
  -3   6   5        0.06        6.16     10.79 o 
  -2   6   5        5.12        3.04     12.16 o 
  -1   6   5       63.68       71.89     11.08 o 
   0   6   5      824.69      778.11     11.85 o 
   1   6   5       31.84        9.90     11.27 o 
   2   6   5       34.57       64.97     10.94 o 
   3   6   5      595.15      599.54     10.65 o 
   4   6   5      488.20      481.01     13.16 o 
   5   6   5     1680.61     1653.08     15.47 o 
   6   6   5       42.96       49.05     10.18 o 
   7   6   5      228.11      222.90     22.18 o 
   8   6   5      167.26      178.72     24.76 o 
   9   6   5      116.55      137.00     11.89 o 
  -4   7   5      162.27      133.43     12.86 o 
  -3   7   5       79.97       54.70     11.40 o 
  -2   7   5       67.14       94.68     12.36 o 
  -1   7   5       92.65      101.81     12.48 o 
   0   7   5      313.03      314.97     11.32 o 
   1   7   5      662.45      640.06     10.79 o 
   2   7   5        3.12       17.59     11.48 o 
   3   7   5      511.47      504.47      9.64 o 
   4   7   5      963.92      964.95     22.48 o 
   5   7   5       41.32       50.14      7.85 o 
   6   7   5       51.24       58.71     10.17 o 
   7   7   5        5.43       23.35     10.28 o 
   8   7   5        1.71       -0.35     11.67 o 
   9   7   5       35.24       94.80     17.13 o 
  -2   8   5       27.85       44.18     16.70 o 
  -1   8   5       59.02       57.19     28.26 o 
   0   8   5      532.40      536.82     19.70 o 
   1   8   5       31.54       39.93     17.72 o 
   2   8   5      127.36      127.85     15.27 o 
   3   8   5        4.03       24.05     10.74 o 
   4   8   5      818.49      754.78     37.62 o 
   5   8   5      187.74      184.89     10.55 o 
   6   8   5      292.75      311.92     14.31 o 
   7   8   5       32.42       48.15      9.10 o 
   8   8   5       38.25       93.25     11.65 o 
  -1   9   5        7.01       -9.29     18.70 o 
   0   9   5      169.43      135.81    102.52 o 
   1   9   5      117.09       91.96     19.12 o 
   2   9   5      250.23      278.15     13.32 o 
   3   9   5      271.00      264.02     11.23 o 
   4   9   5      122.32      124.54      9.92 o 
   5   9   5       19.76       23.52      9.93 o 
   6   9   5       66.08       79.88     15.67 o 
   7   9   5       39.14       42.54      9.52 o 
   8   9   5        7.85       24.22     14.88 o 
   1  10   5       77.64       80.99     20.25 o 
   2  10   5      204.29      228.60     21.94 o 
   3  10   5      208.17      237.83     14.02 o 
   4  10   5       51.50       73.54     11.29 o 
   5  10   5        7.92       49.76     12.09 o 
   6  10   5      222.01      216.30     18.55 o 
  -5  -8   6        3.42       44.72     22.40 o 
  -4  -8   6      275.28      286.47     13.50 o 
  -3  -8   6        0.90       22.43     13.58 o 
  -2  -8   6      220.08      228.65     16.93 o 
  -1  -8   6      114.00      127.80     13.76 o 
   0  -8   6      286.30      289.15     16.81 o 
   1  -8   6      100.72      109.06     29.53 o 
  -6  -7   6      309.59      281.59     23.87 o 
  -5  -7   6       21.89       61.27     15.77 o 
  -4  -7   6       19.35       24.38      8.99 o 
  -3  -7   6      139.02      142.29      8.31 o 
  -2  -7   6        0.02       11.92      8.85 o 
  -1  -7   6      130.08      144.89      9.51 o 
   0  -7   6        8.39       39.77     10.03 o 
   1  -7   6      193.66      206.90      9.19 o 
   2  -7   6        2.01       40.28     13.68 o 
  -7  -6   6        0.18       14.79     11.03 o 
  -6  -6   6       78.51       87.87     10.37 o 
  -5  -6   6       16.76       30.75     18.47 o 
  -4  -6   6      241.90      251.81     14.07 o 
  -3  -6   6      185.62      194.15      9.14 o 
  -2  -6   6        0.05       15.26      9.03 o 
  -1  -6   6      201.32      177.92      9.19 o 
   0  -6   6      523.05      527.37     17.14 o 
   1  -6   6       17.81       57.95     19.77 o 
   2  -6   6       21.94       41.44      9.22 o 
   3  -6   6        0.20       25.09     12.12 o 
   4  -6   6       12.72       39.78     14.85 o 
  -7  -5   6      672.85      651.04     14.70 o 
  -6  -5   6      219.10      233.73      8.22 o 
  -5  -5   6       17.80       -1.36      8.64 o 
  -4  -5   6      720.75      744.89      9.71 o 
  -3  -5   6      210.68      213.64     13.09 o 
  -2  -5   6      163.93      156.71     19.77 o 
  -1  -5   6      592.85      524.66     52.49 o 
   0  -5   6       10.92       44.16     19.32 o 
   1  -5   6      144.70      175.10      8.66 o 
   2  -5   6        3.65       49.02      8.96 o 
   3  -5   6      190.85      181.32     12.04 o 
   4  -5   6       25.15       26.60      9.70 o 
   5  -5   6      213.71      205.86      9.13 o 
  -8  -4   6        0.09       18.99     10.10 o 
  -7  -4   6       52.18       60.91     10.82 o 
  -6  -4   6      309.78      269.49      8.16 o 
  -5  -4   6       27.14       50.29      8.59 o 
  -4  -4   6     1107.30     1030.13     18.35 o 
  -3  -4   6      894.38      846.55     13.66 o 
  -2  -4   6     1832.78     1744.66     46.10 o 
  -1  -4   6        1.87       -9.26      9.94 o 
   0  -4   6     1270.34     1267.53    208.24 o 
   1  -4   6      254.16      228.22     10.13 o 
   2  -4   6        3.17       18.00      8.35 o 
   3  -4   6       19.91       42.82     15.66 o 
   4  -4   6        0.79       -0.95     24.60 o 
   5  -4   6       12.42       13.03     16.53 o 
   6  -4   6      347.30      373.71     21.06 o 
  -8  -3   6      140.70      145.78     10.32 o 
  -7  -3   6      380.92      379.97     11.20 o 
  -6  -3   6       62.12       70.02     10.63 o 
  -5  -3   6      100.39      114.66      8.96 o 
  -4  -3   6      425.82      420.21      9.31 o 
  -3  -3   6      177.91      169.09     14.45 o 
  -2  -3   6       48.69       53.17     15.14 o 
  -1  -3   6     3033.10     3046.63     35.29 o 
   0  -3   6       41.90       39.02      9.89 o 
   1  -3   6      693.47      640.50     13.05 o 
   2  -3   6      780.85      743.04     11.70 o 
   3  -3   6       97.85      109.95     15.57 o 
   4  -3   6       25.79       28.80     11.76 o 
   5  -3   6      634.84      609.89     18.44 o 
   6  -3   6       36.92       32.41     23.51 o 
   7  -3   6       14.34       20.68     23.82 o 
  -8  -2   6       99.99      130.09      9.42 o 
  -7  -2   6       45.78       66.24     13.16 o 
  -6  -2   6      180.32      168.92     18.03 o 
  -5  -2   6      331.25      331.24      9.83 o 
  -4  -2   6       38.19       46.36      8.93 o 
  -3  -2   6      215.57      221.99     10.35 o 
  -2  -2   6      300.48      267.48      9.10 o 
  -1  -2   6      856.36      819.43      9.96 o 
   0  -2   6      211.68      186.31      9.09 o 
   1  -2   6       33.19       34.75      8.74 o 
   2  -2   6      798.55      836.75     11.60 o 
   3  -2   6       29.79       63.72      8.52 o 
   4  -2   6       23.00       25.99      8.43 o 
   5  -2   6        0.06       -1.35     10.92 o 
   6  -2   6     1135.64     1149.94     10.16 o 
   7  -2   6      433.63      437.95     20.46 o 
  -8  -1   6      207.36      204.20     10.39 o 
  -7  -1   6      115.73      130.44     10.13 o 
  -6  -1   6       24.33       70.91     19.01 o 
  -5  -1   6        2.74       23.20     15.54 o 
  -4  -1   6       79.97       92.43     11.34 o 
  -3  -1   6        4.71      -12.46     12.46 o 
  -2  -1   6      269.05      262.61      9.54 o 
  -1  -1   6      833.39      766.87     14.19 o 
   0  -1   6      124.59      122.72      8.24 o 
   1  -1   6       41.06       56.80     12.42 o 
   2  -1   6     2617.67     2542.46     38.47 o 
   3  -1   6       69.75       87.51     15.18 o 
   4  -1   6      338.95      327.01     10.19 o 
   5  -1   6      155.90      158.52     14.41 o 
   6  -1   6      191.45      156.48     10.34 o 
   7  -1   6        5.55       -8.16     14.00 o 
   8  -1   6      363.80      366.74     11.53 o 
  -8   0   6       54.71       71.14     12.06 o 
  -7   0   6      105.10      111.26     17.39 o 
  -6   0   6      448.15      449.08      8.88 o 
  -5   0   6      173.27      188.12     18.09 o 
  -4   0   6       87.26       94.86      9.77 o 
  -3   0   6        0.09       29.41      9.78 o 
  -2   0   6     2480.57     2482.43     15.74 o 
  -1   0   6      534.03      516.28      9.64 o 
   0   0   6      372.84      392.45     12.32 o 
   1   0   6      741.92      747.10     18.99 o 
   2   0   6        5.40       10.03      8.81 o 
   3   0   6        9.40       31.73      7.07 o 
   4   0   6     1822.88     1706.43     14.22 o 
   5   0   6      121.63      124.04      7.69 o 
   6   0   6       62.35       61.74     17.41 o 
   7   0   6      216.86      202.29     11.16 o 
   8   0   6       68.94      105.85     12.75 o 
  -7   1   6      126.39      119.90      9.52 o 
  -6   1   6      465.31      467.26     21.79 o 
  -5   1   6      829.76      809.02     12.10 o 
  -4   1   6       25.12       52.76     11.23 o 
  -3   1   6      683.72      639.32     19.01 o 
  -2   1   6      181.12      216.27     54.29 o 
  -1   1   6        2.66       14.28      9.08 o 
   0   1   6     2942.44     2939.61     22.94 o 
   1   1   6      788.20      900.78     17.22 o 
   2   1   6      232.63      254.27     11.10 o 
   3   1   6       24.37       49.78      9.78 o 
   4   1   6       39.92       92.92      7.73 o 
   5   1   6      333.65      281.39      8.79 o 
   6   1   6       31.02       39.75     16.64 o 
   7   1   6      160.01      140.41     11.59 o 
   8   1   6       86.30      111.16     40.85 o 
   9   1   6       94.67       73.92     13.92 o 
  -7   2   6      287.77      285.91     11.93 o 
  -6   2   6      197.63      202.39     13.34 o 
  -5   2   6      221.88      206.09     10.68 o 
  -4   2   6       47.98       34.89     30.65 o 
  -3   2   6      487.60      482.77     12.93 o 
  -2   2   6      650.82      647.67     20.27 o 
  -1   2   6       45.83       19.22     25.45 o 
   0   2   6      185.88      149.66     12.19 o 
   1   2   6      129.76      186.01     10.37 o 
   2   2   6      418.26      404.26     11.21 o 
   3   2   6       19.89       71.81      9.98 o 
   4   2   6      306.50      317.91     11.33 o 
   5   2   6       47.16      125.74      6.61 o 
   6   2   6        0.31       -7.46      7.46 o 
   7   2   6       31.07       31.92     10.63 o 
   8   2   6       58.35       69.75      9.99 o 
   9   2   6       65.33      102.17     11.04 o 
  -6   3   6      551.58      556.31     12.48 o 
  -5   3   6       63.62       64.40     17.72 o 
  -4   3   6       25.82      101.90     19.68 o 
  -3   3   6     2210.33     2166.50     43.47 o 
  -2   3   6       13.21       14.12     12.31 o 
  -1   3   6       95.67      120.25     12.72 o 
   0   3   6      281.08      227.41     13.20 o 
   1   3   6      618.82      692.74     10.69 o 
   2   3   6     2396.32     2483.29     15.25 o 
   3   3   6       93.33      117.34      8.82 o 
   4   3   6        0.00       65.00     11.58 o 
   5   3   6      112.35      121.68      8.61 o 
   6   3   6     1475.71     1355.24     28.24 o 
   7   3   6      162.51      174.04     14.48 o 
   8   3   6      108.03      113.08     15.60 o 
   9   3   6       67.56       94.94     21.91 o 
  -6   4   6        6.58       35.11     13.50 o 
  -5   4   6      198.08      193.23     18.56 o 
  -4   4   6       42.21       78.28     22.78 o 
  -3   4   6       25.14       14.44     23.06 o 
  -2   4   6      665.20      653.99     13.54 o 
  -1   4   6     1885.25     1906.71     14.59 o 
   0   4   6      178.43      181.88     10.73 o 
   1   4   6      852.47      846.19     11.87 o 
   2   4   6     2194.61     2198.73     25.34 o 
   3   4   6       63.12       81.48     10.64 o 
   4   4   6       53.75       54.95      8.89 o 
   5   4   6      926.50     1019.47     16.14 o 
   6   4   6      236.47      227.24     13.32 o 
   7   4   6      111.88      113.20      9.82 o 
   8   4   6       16.31       20.39     14.69 o 
   9   4   6        0.56        5.98      9.28 o 
  -5   5   6       77.80       92.20     12.95 o 
  -4   5   6       11.20       20.30     14.13 o 
  -3   5   6        8.18       15.43     10.48 o 
  -2   5   6      935.90      886.68     13.02 o 
  -1   5   6      168.94      139.36     11.80 o 
   0   5   6      766.82      835.16     11.90 o 
   1   5   6      234.66      285.83     10.25 o 
   2   5   6       13.52       16.06     12.52 o 
   3   5   6     1580.10     1602.87     15.10 o 
   4   5   6       58.85       75.38     15.67 o 
   5   5   6      187.97      195.96     10.08 o 
   6   5   6     2262.79     2118.10     15.89 o 
   7   5   6      240.35      232.62     10.96 o 
   8   5   6      168.79      165.39     20.62 o 
   9   5   6       10.55       51.99     10.98 o 
  -4   6   6        3.68       21.46     11.63 o 
  -3   6   6      119.73      122.98     14.37 o 
  -2   6   6       88.26       93.83     12.49 o 
  -1   6   6      938.81      885.38     11.79 o 
   0   6   6        7.10       15.27      9.57 o 
   1   6   6       48.81       42.90      9.64 o 
   2   6   6     1089.53     1128.24     20.29 o 
   3   6   6      442.60      454.06      9.46 o 
   4   6   6     1445.88     1425.71     26.24 o 
   5   6   6      180.65      203.36     16.36 o 
   6   6   6       58.49       58.21      7.72 o 
   7   6   6       60.12       79.89     20.42 o 
   8   6   6      549.22      535.45     11.60 o 
   9   6   6      201.98      200.11     14.35 o 
  -3   7   6       73.19       68.69     11.87 o 
  -2   7   6      109.89      103.03     13.73 o 
  -1   7   6        1.37        6.71     10.63 o 
   0   7   6      270.84      248.74     11.77 o 
   1   7   6       38.86       44.11      9.80 o 
   2   7   6       78.50      103.38     11.57 o 
   3   7   6      545.43      497.89     13.57 o 
   4   7   6       83.51       94.84      8.79 o 
   5   7   6      125.39      112.04     17.53 o 
   6   7   6        0.80       13.75     11.49 o 
   7   7   6      164.96      174.77      9.49 o 
   8   7   6      207.64      223.16     20.71 o 
   9   7   6       47.50       80.09     14.51 o 
  -2   8   6       53.68       91.67     24.18 o 
  -1   8   6       63.65       89.41     14.57 o 
   0   8   6       19.63       15.54     12.81 o 
   1   8   6       52.00       50.42     10.98 o 
   2   8   6      134.35      167.28     19.14 o 
   3   8   6      740.05      726.96     13.98 o 
   4   8   6      315.79      361.57      9.70 o 
   5   8   6      611.64      601.40     11.82 o 
   6   8   6      126.23      121.73     10.45 o 
   7   8   6        9.92       13.43     14.17 o 
   8   8   6      328.97      326.19     12.14 o 
  -1   9   6      124.41      150.14     15.68 o 
   0   9   6        2.12       11.26     14.92 o 
   1   9   6      758.45      685.10    407.00 o 
   2   9   6       60.40       77.05     18.56 o 
   3   9   6      143.10      168.29     20.11 o 
   4   9   6      683.63      698.53     12.24 o 
   5   9   6       63.13       74.71     10.76 o 
   6   9   6       15.13       37.39      9.60 o 
   7   9   6        0.67      -10.95     11.09 o 
   1  10   6       42.74       12.80     31.50 o 
   2  10   6      279.26      273.13     20.25 o 
   3  10   6       22.14       38.37     13.72 o 
   4  10   6       35.30       35.63     13.56 o 
   5  10   6       28.44       49.46     10.55 o 
   6  10   6      222.37      199.01     11.32 o 
  -4  -8   7        5.57       14.93      9.70 o 
  -3  -8   7       89.65       85.81      9.01 o 
  -2  -8   7       42.48       49.65     10.53 o 
  -1  -8   7      219.04      190.43     18.72 o 
   0  -8   7       18.35       23.47      9.70 o 
  -6  -7   7        3.30       28.22     14.27 o 
  -5  -7   7      162.49      179.71     11.00 o 
  -4  -7   7      168.04      150.06      9.88 o 
  -3  -7   7        2.85       19.61      9.53 o 
  -2  -7   7      436.98      449.18     10.08 o 
  -1  -7   7       85.18      106.50      9.86 o 
   0  -7   7      274.82      264.06     14.70 o 
   1  -7   7       35.76       52.11      9.05 o 
   2  -7   7       16.94        5.55     10.53 o 
  -6  -6   7      195.47      172.85     16.24 o 
  -5  -6   7       33.81       49.95      9.17 o 
  -4  -6   7      136.15      138.72      9.02 o 
  -3  -6   7        4.26        5.27     13.93 o 
  -2  -6   7      135.07      137.10     28.54 o 
  -1  -6   7      213.55      222.04      9.10 o 
   0  -6   7      276.32      277.87      9.28 o 
   1  -6   7      143.54      143.92     17.27 o 
   2  -6   7       31.87       35.90     10.63 o 
   3  -6   7      165.48      139.39     24.82 o 
  -7  -5   7        0.73      -11.87     11.87 o 
  -6  -5   7      164.10      151.10     15.41 o 
  -5  -5   7      922.93      911.58     10.14 o 
  -4  -5   7       47.91       56.31      8.71 o 
  -3  -5   7       26.81       67.64     16.32 o 
  -2  -5   7      302.58      281.66     10.28 o 
  -1  -5   7       17.52       25.54     18.79 o 
   0  -5   7        8.24       13.78      8.57 o 
   1  -5   7      226.02      228.24     13.24 o 
   2  -5   7       87.00       97.61      9.16 o 
   3  -5   7        1.82       -0.99     10.50 o 
   4  -5   7      590.67      592.63     12.27 o 
   5  -5   7      187.79      207.37      9.88 o 
  -7  -4   7      107.58      107.76     11.77 o 
  -6  -4   7      178.43      173.30     10.04 o 
  -5  -4   7      326.45      315.24     15.59 o 
  -4  -4   7       73.05       72.34      7.13 o 
  -3  -4   7      921.51      855.96     13.50 o 
  -2  -4   7        3.97       23.45     15.14 o 
  -1  -4   7      261.70      257.42     10.28 o 
   0  -4   7      635.33      644.26      9.66 o 
   1  -4   7        7.25       25.38     13.23 o 
   2  -4   7        3.13       -1.37     14.57 o 
   3  -4   7      347.68      303.74     75.69 o 
   4  -4   7        5.89       23.47     20.25 o 
   5  -4   7       86.06      109.24     20.74 o 
   6  -4   7        4.93       27.73     10.97 o 
  -7  -3   7      181.14      195.11     10.02 o 
  -6  -3   7      132.78      133.14     14.08 o 
  -5  -3   7       12.84        9.03     15.26 o 
  -4  -3   7      173.33      214.43     24.03 o 
  -3  -3   7     1070.65     1053.93     32.38 o 
  -2  -3   7       24.90       32.74     12.91 o 
  -1  -3   7      372.61      373.33     14.44 o 
   0  -3   7      266.55      242.26     13.28 o 
   1  -3   7     1391.72     1338.23     34.81 o 
   2  -3   7       87.23      115.99      8.46 o 
   3  -3   7        0.01       -9.98     10.70 o 
   4  -3   7      362.41      398.03     10.38 o 
   5  -3   7      722.60      655.68     11.20 o 
   6  -3   7      108.06      130.54     10.98 o 
  -7  -2   7       30.57       23.51     10.13 o 
  -6  -2   7      281.56      274.88     18.11 o 
  -5  -2   7      291.17      280.56      8.77 o 
  -4  -2   7       42.66       54.88      8.71 o 
  -3  -2   7     1748.22     1693.78     26.10 o 
  -2  -2   7      321.59      307.25     14.90 o 
  -1  -2   7      335.26      334.28     15.15 o 
   0  -2   7      384.68      414.82      9.34 o 
   1  -2   7       86.59       75.47      9.58 o 
   2  -2   7      125.59       93.09     12.93 o 
   3  -2   7      175.53      195.02      9.91 o 
   4  -2   7        0.06       64.26     13.47 o 
   5  -2   7        9.17       23.30      9.22 o 
   6  -2   7      422.15      423.19     16.33 o 
   7  -2   7       30.45       31.52      8.49 o 
  -7  -1   7      974.50      944.08     26.56 o 
  -6  -1   7        0.89       -1.74      8.38 o 
  -5  -1   7       46.09       64.46      9.31 o 
  -4  -1   7       47.63       46.41     13.60 o 
  -3  -1   7        9.65       39.44     14.98 o 
  -2  -1   7      170.66      187.82     17.09 o 
  -1  -1   7      475.60      533.05      9.97 o 
   0  -1   7       13.69        5.80      8.67 o 
   1  -1   7      271.61      319.15     18.65 o 
   2  -1   7      449.57      398.30     19.78 o 
   3  -1   7     1245.22     1271.37     16.44 o 
   4  -1   7      717.83      667.70     24.46 o 
   5  -1   7      149.35      164.04      8.46 o 
   6  -1   7        3.45       24.57     15.06 o 
   7  -1   7      105.14      116.28      9.21 o 
   8  -1   7        3.53        6.54     12.05 o 
  -7   0   7      237.61      247.64     21.84 o 
  -6   0   7        1.11       17.49     10.09 o 
  -5   0   7      864.56      790.83     10.95 o 
  -4   0   7       55.81       75.89      9.93 o 
  -3   0   7        0.31       35.28     10.18 o 
  -2   0   7      223.92      230.71     11.17 o 
  -1   0   7      171.16      169.19      9.96 o 
   0   0   7       81.26      105.13     10.38 o 
   1   0   7       16.30       25.72     10.23 o 
   2   0   7       91.72      115.61     37.51 o 
   3   0   7     1102.16     1032.25     27.22 o 
   4   0   7        6.73       21.96      9.66 o 
   5   0   7     1096.29     1007.80     11.42 o 
   6   0   7      305.45      326.56     14.17 o 
   7   0   7       31.08       37.46      7.76 o 
   8   0   7      137.84      147.03      8.50 o 
  -7   1   7      113.60      127.19     14.48 o 
  -6   1   7        6.15       19.31     10.82 o 
  -5   1   7      230.09      201.94     12.84 o 
  -4   1   7      453.97      441.29     19.42 o 
  -3   1   7      149.74      144.85     12.53 o 
  -2   1   7        2.07       19.09     11.25 o 
  -1   1   7     1630.21     1450.50     11.48 o 
   0   1   7       53.58       49.64      9.32 o 
   1   1   7      226.38      281.86     10.53 o 
   2   1   7       85.10       80.16     12.38 o 
   3   1   7       23.32       24.24     10.16 o 
   4   1   7        8.65       33.01     23.11 o 
   5   1   7      299.32      242.15     13.77 o 
   6   1   7      552.09      514.42     16.91 o 
   7   1   7        1.77       -7.09     14.46 o 
   8   1   7      363.24      389.15     20.18 o 
  -7   2   7       45.29       61.70     43.45 o 
  -6   2   7        0.05       20.53     18.84 o 
  -5   2   7      127.24      143.39     27.56 o 
  -4   2   7        1.96        1.02     12.09 o 
  -3   2   7       18.48       28.15     13.36 o 
  -2   2   7      104.51      126.02     12.72 o 
  -1   2   7        0.04        9.18     10.50 o 
   0   2   7       36.98       39.10      8.27 o 
   1   2   7      859.53      828.73     19.66 o 
   2   2   7      468.86      642.35     20.42 o 
   3   2   7       19.44       17.03      8.89 o 
   4   2   7      597.52      579.65     26.45 o 
   5   2   7       39.62       78.91      9.82 o 
   6   2   7       13.12       38.56     10.03 o 
   7   2   7      239.07      227.79     14.88 o 
   8   2   7      136.27      168.39     14.96 o 
   9   2   7       39.02       39.16     13.90 o 
  -6   3   7        5.94       52.02     18.84 o 
  -5   3   7      199.19      212.58     14.77 o 
  -4   3   7      442.02      445.14     33.62 o 
  -3   3   7      531.56      520.21     13.03 o 
  -2   3   7      171.82      190.03     12.71 o 
  -1   3   7      448.17      398.51     28.99 o 
   0   3   7      878.19      831.23     11.97 o 
   1   3   7     1071.28     1194.11     11.60 o 
   2   3   7      251.42      294.46     20.92 o 
   3   3   7      257.36      236.58     10.24 o 
   4   3   7      234.32      235.92     14.86 o 
   5   3   7     1630.29     1517.87     22.23 o 
   7   3   7        3.62       12.02     13.60 o 
   8   3   7      127.31      121.48      7.46 o 
   9   3   7       26.63       66.72     19.44 o 
  -6   4   7        0.08       -3.05     13.52 o 
  -5   4   7      112.88      116.15     18.84 o 
  -4   4   7        0.26       18.15     16.45 o 
  -3   4   7      146.96      187.55     13.69 o 
  -2   4   7       80.19      123.05     12.42 o 
  -1   4   7      348.12      342.31     13.23 o 
   0   4   7       39.05       58.69     10.32 o 
   1   4   7     2609.97     2589.05     29.95 o 
   2   4   7        7.41        4.80     17.81 o 
   3   4   7       35.72       50.42     11.85 o 
   4   4   7     3225.93     3196.14     13.98 o 
   5   4   7      355.75      346.18     10.26 o 
   6   4   7        7.13        0.00     10.92 o 
   7   4   7      144.01      147.78     11.81 o 
   8   4   7        0.42       11.54     30.28 o 
   9   4   7       21.47       20.60      9.49 o 
  -5   5   7       15.65       13.71     13.48 o 
  -4   5   7        0.04        0.43     17.86 o 
  -3   5   7     2018.13     1898.47     31.30 o 
  -2   5   7       89.25      106.84     15.75 o 
  -1   5   7        2.38       22.05     11.23 o 
   0   5   7      264.11      256.67     10.10 o 
   1   5   7     1232.43     1116.93     11.59 o 
   2   5   7      274.90      252.89     48.86 o 
   3   5   7      235.64      253.80     10.59 o 
   4   5   7     1480.11     1476.51     28.89 o 
   5   5   7      473.56      414.35     24.05 o 
   6   5   7      695.50      680.03     21.98 o 
   7   5   7      903.38      885.70      9.75 o 
   8   5   7       69.46       93.68     17.54 o 
   9   5   7       64.76       98.56     14.16 o 
  -4   6   7       15.41       31.22     13.72 o 
  -3   6   7      385.82      398.90     16.71 o 
  -2   6   7      898.61      894.92     13.82 o 
  -1   6   7        6.57        6.02     11.16 o 
   0   6   7      117.29      114.68     10.26 o 
   1   6   7      847.48      797.69     12.05 o 
   2   6   7        0.09        3.22     10.95 o 
   3   6   7      206.24      229.00     17.91 o 
   4   6   7      171.37      172.71     15.91 o 
   5   6   7     2644.99     2654.60     34.77 o 
   6   6   7       14.02       28.66      7.70 o 
   7   6   7      333.90      314.78     13.89 o 
   8   6   7       81.94       88.45     11.93 o 
   9   6   7       87.65       89.88     19.26 o 
  -3   7   7        4.90        0.80     13.73 o 
  -2   7   7       81.51       83.61     12.61 o 
  -1   7   7        9.28       -0.30     11.38 o 
   0   7   7       29.94       30.43      9.84 o 
   1   7   7        0.01       19.86      9.97 o 
   2   7   7       21.89       12.17     14.87 o 
   3   7   7      790.74      806.19     23.99 o 
   4   7   7       24.06       32.76      9.05 o 
   5   7   7      244.63      242.98      8.86 o 
   6   7   7      295.11      290.39     11.94 o 
   7   7   7      116.32      139.43      9.03 o 
   8   7   7      124.20      136.93      9.28 o 
   9   7   7        6.64       -6.95     23.68 o 
  -2   8   7        0.32        7.53     13.59 o 
  -1   8   7      386.96      368.51     15.11 o 
   0   8   7      109.30      113.74     11.47 o 
   1   8   7        1.59        3.96     10.33 o 
   2   8   7       80.00       95.16     33.04 o 
   3   8   7      400.14      405.38     20.75 o 
   4   8   7      189.85      180.83      9.41 o 
   5   8   7       88.12      135.79     16.71 o 
   6   8   7       57.12       68.76     11.08 o 
   7   8   7       58.01       67.18      9.21 o 
   8   8   7        0.97       13.04     14.16 o 
   0   9   7      270.04      290.48     15.80 o 
   1   9   7       40.18       57.48     30.65 o 
   2   9   7       16.15       29.86     10.80 o 
   3   9   7      229.00      222.07     12.33 o 
   4   9   7       25.98       20.95     10.16 o 
   5   9   7      101.40      141.05     12.51 o 
   6   9   7       38.15       89.17     17.17 o 
   7   9   7       13.25       28.09     11.04 o 
   2  10   7        4.25       39.10     48.51 o 
   3  10   7       95.34      137.26     15.50 o 
   4  10   7       13.82       41.11     10.82 o 
   5  10   7      300.94      269.97     10.96 o 
   6  10   7        9.24       11.59     10.25 o 
  -5  -7   8        1.59       10.49     11.77 o 
  -4  -7   8       10.85       -7.88     17.83 o 
  -3  -7   8      223.23      208.34     49.33 o 
  -2  -7   8       16.24       31.90      9.93 o 
  -1  -7   8        9.36       15.70      9.45 o 
   0  -7   8      121.59      124.58      8.99 o 
   1  -7   8       89.00       88.13     12.50 o 
  -6  -6   8      166.86      211.44      9.91 o 
  -5  -6   8      107.45      111.70      9.66 o 
  -4  -6   8      117.60      130.18     17.37 o 
  -3  -6   8       19.03       13.64     10.33 o 
  -2  -6   8        4.44       20.66     11.29 o 
  -1  -6   8      546.66      565.58     14.61 o 
   0  -6   8       41.40       93.06     13.92 o 
   1  -6   8      145.83      132.27      9.77 o 
   2  -6   8      420.68      395.02     15.80 o 
   3  -6   8       60.85       73.56     11.31 o 
  -6  -5   8       15.96        0.14      8.66 o 
  -5  -5   8      648.97      601.26     11.09 o 
  -4  -5   8       33.65       49.98      8.78 o 
  -3  -5   8      234.12      220.74     19.77 o 
  -2  -5   8      387.71      352.28     14.20 o 
  -1  -5   8        2.68       17.98     18.23 o 
   0  -5   8      407.94      382.03     71.86 o 
   1  -5   8       68.42       57.05     13.22 o 
   2  -5   8      119.60      164.82     12.95 o 
   3  -5   8      185.57      224.50     11.59 o 
   4  -5   8        9.41       33.95      9.98 o 
  -7  -4   8      118.39      145.55     11.77 o 
  -6  -4   8      218.59      203.17     14.60 o 
  -5  -4   8      104.11      109.15      8.28 o 
  -4  -4   8      465.52      485.53      9.50 o 
  -3  -4   8        3.43       32.92     25.58 o 
  -2  -4   8       77.76      103.99      8.64 o 
  -1  -4   8      473.06      448.33     13.96 o 
   0  -4   8      526.70      462.30     19.08 o 
   1  -4   8       71.36      101.54     26.39 o 
   2  -4   8      325.35      350.97     23.67 o 
   3  -4   8        1.12      -10.67     10.67 o 
   4  -4   8      170.67      140.21     31.18 o 
   5  -4   8        1.01       17.40     16.40 o 
  -7  -3   8       54.96       72.52     17.00 o 
  -6  -3   8       85.39       78.08     10.01 o 
  -5  -3   8      528.50      550.60     12.07 o 
  -4  -3   8       39.27       40.26      7.66 o 
  -3  -3   8      114.71      149.30      9.00 o 
  -2  -3   8        5.75       33.52     15.40 o 
  -1  -3   8       52.60       94.42      8.78 o 
   0  -3   8       78.87       91.28      7.75 o 
   1  -3   8        0.09        4.71     12.95 o 
   3  -3   8      344.63      308.80     12.30 o 
   4  -3   8      584.18      570.73     14.59 o 
   5  -3   8      244.84      237.37     17.38 o 
   6  -3   8        3.68       40.41      9.63 o 
  -7  -2   8      138.51      162.61     10.51 o 
  -6  -2   8        4.56        7.76     11.23 o 
  -5  -2   8       21.04       15.76      9.08 o 
  -4  -2   8       57.91       70.67      7.95 o 
  -3  -2   8        2.56       47.24     13.15 o 
  -2  -2   8      167.89      170.79      8.88 o 
  -1  -2   8     1278.92     1280.36     17.53 o 
   0  -2   8      890.48      863.70     10.00 o 
   1  -2   8      290.92      309.47     10.19 o 
   2  -2   8       10.59       15.58      9.96 o 
   3  -2   8      110.53      125.33     12.79 o 
   4  -2   8       67.45       51.34     13.39 o 
   5  -2   8      169.89      183.45     14.98 o 
   6  -2   8       49.31       60.85      8.30 o 
   7  -2   8      188.79      189.10      9.91 o 
  -7  -1   8       57.45      106.12     16.02 o 
  -6  -1   8       35.00       36.80      8.59 o 
  -5  -1   8      159.92      138.73      8.38 o 
  -4  -1   8        1.75       -1.58      8.75 o 
  -3  -1   8      104.62       99.76      9.78 o 
  -2  -1   8       71.04       72.70     27.81 o 
  -1  -1   8       31.36       47.20      8.09 o 
   0  -1   8       13.45       20.71     10.50 o 
   1  -1   8     2834.38     2824.80     13.33 o 
   2  -1   8      548.97      575.28     23.30 o 
   3  -1   8      466.40      392.62      8.15 o 
   4  -1   8        5.13       53.69      8.36 o 
   5  -1   8       31.66        6.08      7.65 o 
   6  -1   8      115.33      111.70     13.84 o 
   7  -1   8       66.45       88.21     10.19 o 
  -7   0   8       28.48       23.33     12.33 o 
  -6   0   8      722.40      741.08     15.07 o 
  -5   0   8        2.96       21.46      8.65 o 
  -4   0   8       88.85       83.46     10.09 o 
  -3   0   8      162.25      161.43      9.90 o 
  -2   0   8       57.25       70.33     15.59 o 
  -1   0   8       12.17       13.90      9.41 o 
   0   0   8      101.15       64.41      9.04 o 
   1   0   8       10.71       21.69     14.97 o 
   2   0   8      158.96      172.11     13.28 o 
   3   0   8      643.76      623.77     13.00 o 
   4   0   8      742.73      708.43     14.48 o 
   5   0   8       23.45       34.62      8.81 o 
   6   0   8      218.07      211.53     11.17 o 
   7   0   8      179.52      190.22     17.92 o 
   8   0   8       32.75       89.80     31.00 o 
  -7   1   8      570.84      514.93     20.26 o 
  -6   1   8      123.61      138.90     12.92 o 
  -5   1   8      159.39      127.49     10.24 o 
  -4   1   8        3.43       12.28     13.22 o 
  -3   1   8        1.21       14.27     10.83 o 
  -2   1   8     1160.68     1150.37     12.78 o 
  -1   1   8      120.33      227.44      9.24 o 
   0   1   8        0.81       16.75      9.99 o 
   1   1   8       41.11       45.88      8.93 o 
   2   1   8     1427.58     1322.11     14.00 o 
   3   1   8     3145.12     3079.21     14.99 o 
   4   1   8      357.76      312.39     16.39 o 
   5   1   8      291.05      300.97     12.65 o 
   6   1   8        1.01       16.86     28.50 o 
   7   1   8      306.82      304.23     10.90 o 
   8   1   8        7.37       16.94      9.31 o 
  -6   2   8      344.02      382.94     13.72 o 
  -5   2   8      173.88      172.74     23.06 o 
  -4   2   8       19.34       37.37     31.49 o 
  -3   2   8      138.56      132.11     12.52 o 
  -2   2   8      549.02      514.69     13.93 o 
  -1   2   8      157.04      133.31     12.83 o 
   0   2   8     1650.16     1559.89     14.50 o 
   1   2   8      135.36      136.51      9.28 o 
   2   2   8       20.63       13.86     10.25 o 
   3   2   8      971.38      995.30     12.69 o 
   4   2   8       74.98       80.31     18.55 o 
   5   2   8      218.72      243.28      8.40 o 
   6   2   8      257.04      278.72     14.13 o 
   7   2   8        0.55        2.34      8.04 o 
   8   2   8      293.49      272.23     29.59 o 
   9   2   8        0.03       25.71     32.12 o 
  -6   3   8        5.50       23.90     19.68 o 
  -5   3   8        5.86       51.54     14.62 o 
  -4   3   8      634.81      649.81     13.43 o 
  -3   3   8       15.52       28.89     12.22 o 
  -2   3   8      410.19      461.56     13.20 o 
  -1   3   8     3756.51     3626.13     19.68 o 
   0   3   8      167.68      184.36     13.96 o 
   2   3   8       81.00       73.56      9.44 o 
   3   3   8       25.87       20.58      9.76 o 
   4   3   8       50.11       77.93      7.83 o 
   5   3   8      360.35      380.25     12.92 o 
   6   3   8      801.39      741.16      8.38 o 
   7   3   8      583.19      569.90     15.32 o 
   8   3   8      405.34      363.39     15.15 o 
   9   3   8      356.81      386.17     10.31 o 
  -5   4   8      117.24      126.97     13.42 o 
  -4   4   8      238.30      267.70     13.11 o 
  -3   4   8      161.07      187.32     13.08 o 
  -2   4   8      281.99      285.29     12.80 o 
  -1   4   8      352.62      344.13     25.32 o 
   0   4   8      899.01      950.95     15.94 o 
   1   4   8      346.63      323.22     10.36 o 
   2   4   8      702.88      675.19    100.72 o 
   3   4   8     1141.69     1111.15     40.25 o 
   4   4   8      206.06      240.82      8.07 o 
   5   4   8       80.30       96.75     12.06 o 
   6   4   8      123.54      114.31     11.57 o 
   7   4   8        2.97        7.02      8.32 o 
   8   4   8       18.29       30.81      8.52 o 
   9   4   8      134.81      133.57      7.95 o 
  -5   5   8       18.88       64.39     19.97 o 
  -4   5   8      681.42      690.10     23.50 o 
  -3   5   8        2.90        3.22     23.20 o 
  -2   5   8     1253.44     1222.11     31.27 o 
  -1   5   8      393.05      354.39     13.02 o 
   0   5   8       20.55       14.88     10.08 o 
   1   5   8       49.54       86.93     10.55 o 
   2   5   8      274.60      305.41     15.02 o 
   3   5   8       70.07       91.76     10.11 o 
   4   5   8       33.48       66.03     17.97 o 
   5   5   8      132.31      115.60      8.56 o 
   6   5   8       21.88       49.43      8.64 o 
   7   5   8      101.57      116.95     12.30 o 
   8   5   8      159.77      175.94      8.81 o 
   9   5   8      103.30       93.65      9.34 o 
  -4   6   8        8.82        2.25     19.96 o 
  -3   6   8      467.28      459.35     17.11 o 
  -2   6   8       12.02       10.28     21.65 o 
  -1   6   8       54.75       79.65     12.40 o 
   0   6   8       69.58       62.74      9.44 o 
   1   6   8      550.74      596.09     17.22 o 
   2   6   8     1289.33     1252.34     12.18 o 
   3   6   8      124.32      121.37     10.17 o 
   4   6   8     1622.86     1598.86     10.75 o 
   5   6   8      758.66      800.96     18.53 o 
   6   6   8        1.54       17.30      7.71 o 
   7   6   8        1.98        5.67     11.39 o 
   8   6   8       25.80       45.17     14.64 o 
   9   6   8       71.48       40.81     11.89 o 
  -3   7   8      215.47      208.70     25.60 o 
  -2   7   8        0.25       10.90     15.90 o 
  -1   7   8        0.53        5.26     11.22 o 
   0   7   8        0.15       -2.82     10.01 o 
   1   7   8      226.00      219.92      9.91 o 
   2   7   8      973.11      942.08     11.46 o 
   3   7   8      110.33      111.30     10.22 o 
   4   7   8      923.53      891.48      9.89 o 
   5   7   8      581.79      520.14     13.57 o 
   6   7   8        6.17        7.68      8.85 o 
   7   7   8      343.74      384.20      9.46 o 
   8   7   8       77.92      128.97     15.22 o 
  -2   8   8      467.06      460.44     19.48 o 
  -1   8   8       82.23      110.99     12.19 o 
   0   8   8        6.06       15.67     11.10 o 
   1   8   8       45.53       59.55     10.41 o 
   2   8   8        0.01       17.59     10.18 o 
   3   8   8        2.79        8.23     10.65 o 
   4   8   8      120.85      118.73      9.43 o 
   5   8   8      189.67      195.95     12.12 o 
   6   8   8        2.04       18.87     13.15 o 
   7   8   8      419.76      427.04     19.46 o 
   8   8   8       81.94      132.16     14.53 o 
   0   9   8       12.31       19.60     14.21 o 
   1   9   8       17.65       28.10     12.62 o 
   2   9   8        3.41       17.68     11.72 o 
   3   9   8      236.29      266.11     12.45 o 
   4   9   8       91.64       83.04     12.30 o 
   5   9   8       81.68       94.24      9.94 o 
   6   9   8       26.07       45.94     10.00 o 
   7   9   8      203.74      197.17      9.05 o 
   2  10   8       78.03      117.13     31.50 o 
   3  10   8        0.06       -7.96     12.25 o 
   4  10   8       73.32       64.22     12.16 o 
   5  10   8        1.75       23.35     11.90 o 
  -3  -7   9       86.44       99.21     13.41 o 
  -2  -7   9       70.79      100.33      9.69 o 
  -1  -7   9       41.86       62.50     10.16 o 
   0  -7   9      154.75      160.20      9.64 o 
  -5  -6   9      163.22      172.86     14.29 o 
  -4  -6   9       45.53       46.73      9.52 o 
  -3  -6   9        0.03       50.82     10.76 o 
  -2  -6   9      243.90      269.35     11.10 o 
  -1  -6   9       72.00      117.29     33.41 o 
   0  -6   9        2.70       -2.22     17.77 o 
   1  -6   9      198.98      203.51     10.70 o 
   2  -6   9        8.25       15.45     10.60 o 
  -6  -5   9      434.46      438.04     10.84 o 
  -5  -5   9       80.06       81.84     11.16 o 
  -4  -5   9        0.02        2.16     12.70 o 
  -3  -5   9      363.26      381.73     13.73 o 
  -2  -5   9      214.19      216.69     12.59 o 
  -1  -5   9       33.71       72.39     10.11 o 
   0  -5   9      289.37      282.10     14.40 o 
   1  -5   9      224.28      211.67     43.64 o 
   2  -5   9       43.30       68.64     11.23 o 
   3  -5   9       75.14      116.95     12.42 o 
   4  -5   9      213.21      187.73     18.07 o 
  -6  -4   9      146.48      170.66     11.39 o 
  -5  -4   9       20.27       57.33     13.48 o 
  -4  -4   9      200.72      198.31      9.00 o 
  -3  -4   9        2.40       25.71      9.50 o 
  -2  -4   9      241.52      242.58      9.03 o 
  -1  -4   9      327.19      313.28     11.82 o 
   0  -4   9      188.64      208.29      9.91 o 
   1  -4   9       48.13       43.53     10.01 o 
   2  -4   9      510.67      493.45     11.19 o 
   3  -4   9      139.54      147.18      9.10 o 
   4  -4   9        1.15       16.95     11.22 o 
   5  -4   9       36.61       48.02     12.10 o 
  -6  -3   9      659.91      673.91     11.97 o 
  -5  -3   9      140.06      113.14      7.61 o 
  -4  -3   9      202.91      219.77      8.05 o 
  -3  -3   9       57.05       64.04      9.09 o 
  -2  -3   9      146.90      146.01      8.68 o 
  -1  -3   9      108.32      150.68      8.72 o 
   0  -3   9       10.65       13.29      8.54 o 
   1  -3   9       16.85       33.53     27.09 o 
   2  -3   9        0.36       57.37     23.00 o 
   3  -3   9      128.93      139.87     11.64 o 
   4  -3   9       44.35       61.52      8.90 o 
   5  -3   9      497.30      477.62     15.48 o 
   6  -3   9       27.36       50.46     11.15 o 
  -7  -2   9        0.73       -0.95      9.04 o 
  -6  -2   9        0.77       -0.43     10.02 o 
  -5  -2   9       66.92       68.63      9.90 o 
  -4  -2   9      733.85      701.89     10.01 o 
  -3  -2   9      176.18      209.97      8.89 o 
  -2  -2   9       95.59       76.62      7.91 o 
  -1  -2   9     1154.36     1047.67      9.68 o 
   0  -2   9        6.29       17.71      7.73 o 
   1  -2   9      621.39      584.60     10.83 o 
   2  -2   9       14.62       22.09      8.51 o 
   3  -2   9       12.70       17.80     14.49 o 
   4  -2   9      200.25      181.15      7.87 o 
   5  -2   9       44.37       58.21     13.60 o 
   6  -2   9      536.41      532.73      9.48 o 
  -7  -1   9        2.66       16.12     10.84 o 
  -6  -1   9       94.83       88.27      9.18 o 
  -5  -1   9       57.27       91.71     13.28 o 
  -4  -1   9      209.63      262.51      9.63 o 
  -3  -1   9       60.47       60.53      9.23 o 
  -2  -1   9       11.73       -1.14      8.00 o 
  -1  -1   9       44.60       36.19      8.79 o 
   0  -1   9      832.91      820.60     18.86 o 
   1  -1   9      766.59      761.54     14.30 o 
   2  -1   9      716.85      707.73     12.39 o 
   3  -1   9       65.73       86.06     13.36 o 
   4  -1   9      129.14      149.38     11.45 o 
   5  -1   9      289.08      259.59     15.70 o 
   6  -1   9        0.06      -14.43     19.78 o 
   7  -1   9      169.87      187.92      9.66 o 
  -6   0   9       14.73       37.51     10.35 o 
  -5   0   9       63.73       80.83     10.63 o 
  -4   0   9       11.28        4.23      9.97 o 
  -3   0   9       92.38      102.60      9.93 o 
  -2   0   9      275.37      285.64      9.70 o 
  -1   0   9        0.33      -12.65     12.65 o 
   0   0   9      102.76       84.78     20.09 o 
   1   0   9      684.55      697.62     25.86 o 
   2   0   9     1604.48     1568.49     17.10 o 
   3   0   9        9.01       27.18      7.56 o 
   4   0   9       66.15       66.68      7.76 o 
   5   0   9       30.90       79.62      8.82 o 
   6   0   9       30.79       10.97     20.09 o 
   7   0   9      152.37      169.07     11.61 o 
   8   0   9      163.38      180.86     16.93 o 
  -6   1   9        8.07       21.32     15.47 o 
  -5   1   9        1.53       -6.78     12.65 o 
  -4   1   9        2.34       33.21     12.12 o 
  -3   1   9        3.96       11.25      8.55 o 
  -2   1   9      355.98      332.29     10.56 o 
  -1   1   9      952.96      959.07     11.27 o 
   0   1   9        4.04        6.82      8.42 o 
   1   1   9      640.40      566.28    101.97 o 
   2   1   9     1413.82     1385.95     10.43 o 
   3   1   9       86.71       82.99      8.68 o 
   4   1   9       51.28       53.94      9.21 o 
   5   1   9        0.94       11.41     12.10 o 
   6   1   9       62.52       82.91      9.99 o 
   7   1   9      265.45      250.72     19.35 o 
   8   1   9        0.20       -8.46     16.11 o 
  -6   2   9      344.61      380.06     28.27 o 
  -5   2   9       58.91       90.37     31.78 o 
  -4   2   9      222.32      210.23     21.24 o 
  -3   2   9      347.74      340.30     13.93 o 
  -2   2   9       39.69       45.27     20.95 o 
  -1   2   9       11.54        8.60      9.60 o 
   0   2   9     1709.72     1654.80     23.33 o 
   1   2   9      193.43      206.49      9.83 o 
   2   2   9      215.60      192.40     13.06 o 
   3   2   9      136.60      198.58     13.65 o 
   4   2   9      158.94      153.41      9.90 o 
   5   2   9      750.76      710.46     10.72 o 
   6   2   9       70.89       89.68     13.78 o 
   7   2   9      583.64      572.03     15.50 o 
   8   2   9      104.82      120.88     14.86 o 
  -5   3   9       84.77      116.28     18.70 o 
  -4   3   9       58.93       79.10     20.95 o 
  -3   3   9       64.87       88.76     19.54 o 
  -2   3   9     3688.22     3607.00     38.33 o 
  -1   3   9      865.01      810.10     23.94 o 
   0   3   9      189.21      229.34     17.52 o 
   1   3   9      197.63      159.29     10.26 o 
   2   3   9       15.68       30.12     16.15 o 
   3   3   9      869.85      874.63     17.29 o 
   4   3   9      241.73      251.28      9.72 o 
   5   3   9     1661.34     1613.61      9.70 o 
   6   3   9       62.97       89.77     12.58 o 
   7   3   9      305.40      315.77      9.03 o 
   8   3   9      712.72      718.10     11.79 o 
  -5   4   9      105.16       85.86     13.92 o 
  -4   4   9       31.76       45.42     22.78 o 
  -3   4   9      136.76      138.98     12.82 o 
  -2   4   9      410.41      373.60     13.02 o 
  -1   4   9       39.09       21.59     37.82 o 
   0   4   9      895.98      885.08     12.08 o 
   1   4   9      778.35      744.68     15.97 o 
   2   4   9       46.93      115.96     11.72 o 
   3   4   9      341.84      333.66      9.20 o 
   4   4   9      292.47      295.45     14.43 o 
   5   4   9       13.36       27.98      9.09 o 
   6   4   9     1830.35     1796.36     16.40 o 
   7   4   9        7.80       21.34      8.71 o 
   8   4   9        0.02       26.09      9.17 o 
   9   4   9        5.40        3.44     11.85 o 
  -4   5   9        1.24      -13.07     13.62 o 
  -3   5   9      330.08      338.62     27.01 o 
  -2   5   9        0.34       13.85     13.58 o 
  -1   5   9      951.90      924.05     15.15 o 
   0   5   9     1519.19     1401.77     13.00 o 
   1   5   9        0.13       29.86      9.64 o 
   2   5   9        8.50       29.42      8.75 o 
   3   5   9       23.20       32.38     10.06 o 
   4   5   9       39.19       50.90      8.74 o 
   5   5   9      330.79      352.09      8.81 o 
   6   5   9      340.18      341.15      9.35 o 
   7   5   9      298.82      306.51     24.35 o 
   8   5   9        0.61      -13.51     17.57 o 
   9   5   9      266.37      275.30     13.80 o 
  -3   6   9       79.46      115.45     44.43 o 
  -2   6   9      253.12      259.58     14.85 o 
  -1   6   9        5.05      -10.62     13.84 o 
   0   6   9      856.93      838.14     25.80 o 
   1   6   9      393.92      364.54     10.67 o 
   2   6   9      359.00      381.60     11.30 o 
   3   6   9       89.66      111.72     15.24 o 
   4   6   9       80.78       74.87     18.98 o 
   5   6   9      166.47      211.88      9.43 o 
   6   6   9       93.97       85.52      8.79 o 
   7   6   9        1.14       20.59     11.30 o 
   8   6   9       92.66      104.89     13.39 o 
  -2   7   9       21.46       31.49     21.51 o 
  -1   7   9       28.47       20.13     16.10 o 
   0   7   9        6.60        9.13     10.39 o 
   1   7   9        0.16       22.64      9.52 o 
   2   7   9        4.36       18.85      8.68 o 
   3   7   9       14.49       54.28     12.22 o 
   4   7   9      113.90      145.08     10.17 o 
   5   7   9       84.86      104.97      9.82 o 
   6   7   9      511.05      506.32     15.43 o 
   7   7   9      426.99      442.63     16.91 o 
   8   7   9       26.73       56.66     11.45 o 
  -1   8   9       34.22       47.46     14.84 o 
   0   8   9       57.49       59.43     12.24 o 
   1   8   9      155.03      141.28     11.46 o 
   2   8   9      554.36      547.14     14.07 o 
   3   8   9        0.23       -4.94     14.70 o 
   4   8   9       10.65        6.30     11.51 o 
   5   8   9       18.51        1.64      9.03 o 
   6   8   9      309.07      304.56      8.73 o 
   7   8   9        0.14       28.33     18.67 o 
   8   8   9      206.16      225.01      9.95 o 
   1   9   9       61.24       69.62     13.80 o 
   2   9   9      146.85      131.17     10.68 o 
   3   9   9       13.80       19.63     11.16 o 
   4   9   9       85.54      124.33     11.14 o 
   5   9   9        5.41       11.73     11.28 o 
   6   9   9       78.07       62.96     10.12 o 
   7   9   9       10.92       20.73     15.32 o 
  -4  -6  10       40.94       41.26      9.81 o 
  -3  -6  10       37.38       42.70     13.95 o 
  -2  -6  10       21.25       38.88     10.76 o 
  -1  -6  10      172.09      174.96      9.66 o 
   0  -6  10       20.97       41.55     10.51 o 
   1  -6  10      181.59      199.99      8.99 o 
  -5  -5  10       42.96       50.96      9.66 o 
  -4  -5  10      204.74      237.22      9.70 o 
  -3  -5  10        8.59       33.74      9.35 o 
  -2  -5  10      249.12      250.25     17.54 o 
  -1  -5  10        1.41       19.92     14.66 o 
   0  -5  10      125.22      136.54     13.36 o 
   1  -5  10        3.55       -8.93      8.93 o 
   2  -5  10        0.42       12.90     16.44 o 
   3  -5  10       23.83       35.18      9.63 o 
  -5  -4  10        9.89       37.42      8.85 o 
  -4  -4  10       57.30       71.86      8.23 o 
  -3  -4  10       89.15      119.96      9.10 o 
  -2  -4  10        9.47       28.64     15.17 o 
  -1  -4  10      106.11      130.25     10.69 o 
   0  -4  10       31.02       56.57     12.30 o 
   1  -4  10      369.00      364.66     15.51 o 
   2  -4  10       29.27       69.59     12.82 o 
   3  -4  10      128.45      142.67     10.87 o 
   4  -4  10       13.05       23.32      8.54 o 
  -6  -3  10      254.81      255.06     12.08 o 
  -5  -3  10        8.16       15.52     12.14 o 
  -4  -3  10      137.07      145.50      8.50 o 
  -3  -3  10      235.38      219.38     12.14 o 
  -2  -3  10      296.23      290.66      9.12 o 
  -1  -3  10      423.27      412.75      9.11 o 
   0  -3  10        3.16        0.04     11.45 o 
   1  -3  10        0.99       -7.61      7.61 o 
   2  -3  10       40.78       74.37     10.16 o 
   3  -3  10        1.45       19.66     11.44 o 
   4  -3  10      357.73      391.38     11.64 o 
   5  -3  10        0.21        7.47     15.66 o 
  -6  -2  10       65.66       84.16      9.26 o 
  -5  -2  10      360.93      359.42     10.08 o 
  -4  -2  10        0.04        9.71      8.18 o 
  -3  -2  10       75.99       69.42      8.75 o 
  -2  -2  10      138.37      128.28     13.32 o 
  -1  -2  10      215.18      209.84     14.13 o 
   0  -2  10      920.63      904.86      9.68 o 
   1  -2  10       60.09       61.45      9.79 o 
   2  -2  10       59.67       74.40     11.28 o 
   3  -2  10      846.92      815.22     25.60 o 
   4  -2  10        1.16        9.96      7.83 o 
   5  -2  10      131.16      144.35     12.79 o 
   6  -2  10        4.72       29.55     17.70 o 
  -6  -1  10      489.19      497.23     13.04 o 
  -5  -1  10       20.07       49.54     17.59 o 
  -4  -1  10       52.66      106.83      9.67 o 
  -3  -1  10        0.34       -9.03     14.94 o 
  -2  -1  10        2.53        1.48      8.05 o 
  -1  -1  10       12.23       49.22      8.64 o 
   0  -1  10      784.53      746.87     19.34 o 
   1  -1  10      206.66      210.11      9.46 o 
   2  -1  10      292.84      288.56     19.21 o 
   3  -1  10      577.95      573.26      9.10 o 
   4  -1  10      833.52      802.77     21.05 o 
   5  -1  10       55.15       54.81      7.47 o 
   6  -1  10      124.35      124.64      9.47 o 
   7  -1  10        5.22       34.86      9.73 o 
  -6   0  10        0.80      -10.97     10.97 o 
  -5   0  10       96.81      112.90     15.61 o 
  -4   0  10      197.35      192.59     12.93 o 
  -3   0  10      708.68      717.67     26.91 o 
  -2   0  10       36.15       70.92     24.47 o 
  -1   0  10      883.10      790.55     25.65 o 
   0   0  10        2.60       21.51     12.34 o 
   1   0  10      487.08      481.09     15.69 o 
   2   0  10      103.79      124.41     13.48 o 
   3   0  10       24.92       41.20     20.90 o 
   4   0  10        1.91      -11.69     11.69 o 
   5   0  10       96.68      102.44      8.68 o 
   6   0  10      299.78      297.53     12.08 o 
   7   0  10       65.86       96.87     13.23 o 
  -6   1  10        4.63       16.64     13.08 o 
  -5   1  10      312.69      351.15     39.95 o 
  -4   1  10       34.93       52.63     12.72 o 
  -3   1  10      477.82      446.66     12.82 o 
  -2   1  10      318.51      316.86     11.04 o 
  -1   1  10      526.43      547.23     23.79 o 
   0   1  10      859.62      859.15      9.40 o 
   1   1  10      103.87       84.92     25.17 o 
   2   1  10     1009.85      953.52     17.53 o 
   3   1  10       42.89       45.53     17.44 o 
   4   1  10       25.84       59.95     17.57 o 
   5   1  10      783.57      750.99     26.94 o 
   6   1  10      361.28      354.83     21.24 o 
   7   1  10      189.31      207.48      9.45 o 
   8   1  10       62.41       60.36     11.38 o 
  -5   2  10       33.30       28.64     14.20 o 
  -4   2  10      343.74      363.31     12.83 o 
  -3   2  10       44.33       74.01     20.67 o 
  -2   2  10     1292.81     1244.15     53.39 o 
  -1   2  10       64.57       41.13     11.16 o 
   0   2  10       37.01       38.19      8.24 o 
   1   2  10      109.22      119.56      8.50 o 
   2   2  10      373.43      381.02     10.34 o 
   3   2  10     1011.51      959.12      9.67 o 
   4   2  10      525.51      481.49     10.39 o 
   5   2  10       69.21       93.57     18.41 o 
   6   2  10       59.47       19.07     11.21 o 
   7   2  10        0.21       -2.78     33.86 o 
   8   2  10       13.82       23.49     19.44 o 
  -5   3  10       27.83       47.11     13.62 o 
  -4   3  10       11.89       38.02     10.20 o 
  -3   3  10       34.51       83.13     18.56 o 
  -2   3  10      730.54      648.45     30.97 o 
  -1   3  10     3322.38     3254.61     46.08 o 
   0   3  10       85.67       99.91     11.45 o 
   1   3  10      419.78      423.37     10.97 o 
   2   3  10      228.33      192.59     15.27 o 
   3   3  10       43.70       33.88     12.62 o 
   4   3  10      239.54      260.38     20.15 o 
   5   3  10       56.61       67.59      8.60 o 
   6   3  10       50.28       76.01      8.65 o 
   7   3  10        4.36       -5.07     15.02 o 
   8   3  10      312.77      300.29      9.95 o 
  -4   4  10       14.61       23.27     13.42 o 
  -3   4  10      236.40      248.72     13.33 o 
  -2   4  10       81.31       98.38     19.26 o 
  -1   4  10       52.52       76.40     13.78 o 
   0   4  10      145.54      156.06     11.09 o 
   1   4  10       40.05       72.38     10.71 o 
   2   4  10      182.06      157.77     10.07 o 
   3   4  10      391.22      376.40     11.72 o 
   4   4  10      240.94      257.51      8.09 o 
   5   4  10      891.25      885.08      9.82 o 
   6   4  10      263.78      234.92     11.82 o 
   7   4  10      237.00      267.91     12.91 o 
   8   4  10       29.19       33.08     15.02 o 
  -4   5  10       54.27       94.63     14.12 o 
  -3   5  10        3.07       -4.73     24.60 o 
  -2   5  10      841.03      762.72     34.63 o 
  -1   5  10       13.17       18.41     17.86 o 
   0   5  10      477.49      475.81     12.93 o 
   1   5  10       37.68       52.47      9.77 o 
   2   5  10      152.14      161.50      9.36 o 
   3   5  10       16.35       26.06      9.74 o 
   4   5  10       48.27       80.17     11.54 o 
   5   5  10      511.85      506.07      9.21 o 
   6   5  10       65.37       75.61      8.82 o 
   7   5  10       99.19       64.10      9.14 o 
   8   5  10      292.75      312.44      9.77 o 
  -3   6  10       14.24       39.51     13.92 o 
  -2   6  10       28.75       45.36     13.42 o 
  -1   6  10      101.93      117.43     13.02 o 
   0   6  10       27.96       70.24     33.26 o 
   1   6  10      132.01      131.47      9.91 o 
   2   6  10       82.71       68.39      9.22 o 
   3   6  10       62.32       46.85     20.37 o 
   4   6  10      422.00      433.47     10.70 o 
   5   6  10       11.59       24.29      8.71 o 
   6   6  10       56.90      104.59     24.47 o 
   7   6  10      215.09      232.15     25.12 o 
   8   6  10      107.26      100.02      8.67 o 
  -2   7  10       73.83       62.72     15.61 o 
  -1   7  10        3.50       11.44     18.28 o 
   0   7  10       96.01      110.25     11.23 o 
   1   7  10       26.60       48.05     10.57 o 
   2   7  10      175.00      149.28     10.36 o 
   3   7  10       16.64       59.35     30.44 o 
   4   7  10      407.62      402.38     10.88 o 
   5   7  10      148.30      156.17      9.13 o 
   6   7  10      470.86      502.04     18.80 o 
   7   7  10        0.73       -0.77     13.70 o 
   8   7  10      200.21      193.73     15.79 o 
  -1   8  10      127.61      131.30     17.39 o 
   0   8  10       21.47       34.49     11.96 o 
   1   8  10      534.05      522.95     12.59 o 
   2   8  10       27.01       41.71      9.77 o 
   3   8  10       62.85       63.85     10.68 o 
   4   8  10       20.80        7.46     11.34 o 
   5   8  10       25.86       38.76      9.31 o 
   6   8  10      155.79      157.25     13.49 o 
   7   8  10      243.30      251.20      9.94 o 
   1   9  10       71.32       66.72     11.91 o 
   2   9  10        1.13        8.92     11.21 o 
   3   9  10       55.76       83.89     10.70 o 
   4   9  10       65.40       68.49     12.22 o 
   5   9  10       89.71      126.97     11.81 o 
   6   9  10      367.01      379.50     10.72 o 
  -4  -5  11      159.21      144.68     10.08 o 
  -3  -5  11      279.13      297.77      9.83 o 
  -2  -5  11       34.29       65.51     13.59 o 
  -1  -5  11       49.30       59.29      8.42 o 
   0  -5  11        6.37       14.76     16.87 o 
   1  -5  11      112.29      107.98     11.09 o 
   2  -5  11        0.00       19.89     13.27 o 
  -5  -4  11      111.83      143.05     19.70 o 
  -4  -4  11      197.80      172.70      8.69 o 
  -3  -4  11       13.81       19.82      9.35 o 
  -2  -4  11       94.14      107.14      9.58 o 
  -1  -4  11       68.87       83.50     15.78 o 
   0  -4  11       32.38       50.66     14.34 o 
   1  -4  11       97.67      106.45      8.15 o 
   2  -4  11      330.91      332.17     15.47 o 
   3  -4  11        2.82       13.42     12.77 o 
  -5  -3  11       62.62       79.05      9.80 o 
  -4  -3  11       81.22      129.19     20.99 o 
  -3  -3  11        1.33       -0.04     21.67 o 
  -2  -3  11      489.14      474.28     12.83 o 
  -1  -3  11       23.45       19.53      8.82 o 
   0  -3  11        3.63       27.90      8.75 o 
   1  -3  11        9.63       20.62     11.31 o 
   2  -3  11      239.25      244.76      9.17 o 
   3  -3  11      192.57      203.26     19.08 o 
   4  -3  11       19.78       16.81      9.52 o 
  -5  -2  11       25.58       -5.24     15.02 o 
  -4  -2  11      205.93      192.60      8.79 o 
  -3  -2  11      151.58      141.12     10.92 o 
  -2  -2  11      831.32      817.22      9.77 o 
  -1  -2  11      405.40      355.22      9.18 o 
   0  -2  11       62.22       88.87     18.23 o 
   1  -2  11       44.79       23.22     12.82 o 
   2  -2  11      416.14      396.23      9.14 o 
   3  -2  11       17.55       59.50      9.74 o 
   4  -2  11       12.97       19.27      8.36 o 
   5  -2  11       54.86       65.23      9.13 o 
  -5  -1  11      310.22      322.32     10.05 o 
  -4  -1  11        7.59       16.37     10.11 o 
  -3  -1  11       13.95       15.33      8.30 o 
  -2  -1  11      397.66      390.40      9.91 o 
  -1  -1  11       23.60       23.14     10.71 o 
   0  -1  11       11.19       16.86     28.56 o 
   1  -1  11       58.67       98.38     20.44 o 
   2  -1  11        2.43        6.36      8.50 o 
   3  -1  11      121.52      126.60      8.64 o 
   4  -1  11      382.99      411.84     16.08 o 
   5  -1  11       63.44       84.31     12.14 o 
   6  -1  11       44.59       81.98      9.49 o 
  -5   0  11      312.65      304.12     18.85 o 
  -4   0  11      141.39      149.66     12.21 o 
  -3   0  11      467.83      486.51     10.13 o 
  -2   0  11       37.84       23.85      7.44 o 
  -1   0  11       79.33       90.18     15.95 o 
   0   0  11     1158.89     1187.20      9.26 o 
   1   0  11      227.58      253.41     10.47 o 
   2   0  11      117.22      143.36      8.75 o 
   3   0  11      191.50      229.49     10.39 o 
   4   0  11      211.20      216.06      8.75 o 
   5   0  11       19.61       23.14      8.78 o 
   6   0  11       95.20       97.99     16.07 o 
   7   0  11        4.49       26.22     18.26 o 
  -5   1  11        3.71      -22.64     22.64 o 
  -4   1  11       89.55       84.83     13.02 o 
  -3   1  11       10.62       24.62     26.99 o 
  -2   1  11       45.28       37.50      8.92 o 
  -1   1  11      849.01      850.52     14.75 o 
   0   1  11     1302.28     1227.30     29.53 o 
   1   1  11      845.82      766.25    125.34 o 
   2   1  11      142.89      148.17      9.95 o 
   3   1  11       75.29      105.82     24.42 o 
   4   1  11     1751.03     1703.66     29.34 o 
   5   1  11       15.19        3.81      7.77 o 
   6   1  11      205.26      201.86      8.20 o 
   7   1  11        0.51       24.80     13.53 o 
  -5   2  11       41.79       47.64     13.62 o 
  -4   2  11        6.54       16.03     31.21 o 
  -3   2  11      304.49      272.17     10.86 o 
  -2   2  11       24.78       37.01     12.23 o 
  -1   2  11        0.02       19.02     10.47 o 
   0   2  11       28.72       50.23      8.40 o 
   1   2  11      450.54      415.15     13.32 o 
   2   2  11      259.69      265.88     15.05 o 
   3   2  11       30.85       39.41      8.36 o 
   4   2  11      145.89      123.91     12.46 o 
   5   2  11      126.30      116.70     13.47 o 
   6   2  11      422.95      414.96      9.67 o 
   7   2  11      179.66      177.11      8.54 o 
  -4   3  11      364.26      419.89     13.82 o 
  -3   3  11       48.43       26.60     35.71 o 
  -2   3  11      305.55      303.46     10.56 o 
  -1   3  11        1.54       16.31     12.13 o 
   0   3  11      463.88      462.41     10.56 o 
   1   3  11      751.63      714.47     15.40 o 
   2   3  11      234.76      255.90      9.29 o 
   3   3  11        9.34       -3.66     12.33 o 
   4   3  11       13.83       34.50     23.11 o 
   5   3  11      141.74      145.61     12.55 o 
   6   3  11      440.89      425.68     14.98 o 
   7   3  11      514.55      487.48     15.09 o 
   8   3  11       53.97       41.53     11.26 o 
  -4   4  11      373.85      336.16     48.53 o 
  -3   4  11      711.40      719.25     14.33 o 
  -2   4  11      134.75      156.32     25.87 o 
  -1   4  11        9.83       18.02     12.22 o 
   0   4  11       10.69       12.92     15.89 o 
   1   4  11       60.80       68.32     11.72 o 
   2   4  11      423.04      388.82     13.01 o 
   3   4  11      336.14      360.12     25.26 o 
   4   4  11        6.66       22.92     13.07 o 
   5   4  11       24.70       20.23     11.36 o 
   6   4  11      474.71      453.19      9.52 o 
   7   4  11       46.74       77.61     13.64 o 
   8   4  11       27.31       24.23      8.67 o 
  -3   5  11      153.36      153.86     15.07 o 
  -2   5  11       11.63       15.54     13.22 o 
  -1   5  11      441.16      412.29     15.90 o 
   0   5  11       22.90       39.79     12.33 o 
   1   5  11       68.18       75.09     13.65 o 
   2   5  11      684.95      676.72      9.70 o 
   3   5  11      132.14      131.95     19.03 o 
   4   5  11       21.29       49.94     21.05 o 
   5   5  11       85.12       96.92     11.20 o 
   6   5  11       79.16       91.78     10.03 o 
   7   5  11       72.22       87.47     11.49 o 
   8   5  11      708.51      729.06     22.14 o 
  -2   6  11       85.86      113.44     27.84 o 
  -1   6  11      169.82      190.77     13.42 o 
   0   6  11       39.23       37.04     28.96 o 
   1   6  11       82.49       90.28     10.26 o 
   2   6  11      631.24      559.36     15.56 o 
   3   6  11      867.32      794.62     18.21 o 
   4   6  11      355.17      357.76     10.61 o 
   5   6  11       18.71       23.85      8.92 o 
   6   6  11        4.31       44.13     18.67 o 
   7   6  11        6.46        8.66      9.36 o 
   8   6  11       84.60       98.97     12.70 o 
  -1   7  11      107.49      121.85     17.30 o 
   0   7  11        8.33       37.93     14.66 o 
   1   7  11      104.33       82.28     10.82 o 
   2   7  11        0.00       -3.17      9.88 o 
   3   7  11       44.29       31.78      9.35 o 
   4   7  11      112.84      134.21      9.17 o 
   5   7  11      314.24      363.56     13.72 o 
   6   7  11       13.14       45.34     18.32 o 
   7   7  11       34.42       58.57      9.63 o 
   0   8  11        7.04        9.83     15.32 o 
   1   8  11       76.79       85.59     12.73 o 
   2   8  11        9.36        7.47     11.67 o 
   3   8  11       11.40       -1.87      9.92 o 
   4   8  11      454.50      501.96     10.05 o 
   5   8  11        0.69       29.15     16.33 o 
   6   8  11        0.61       27.63     18.12 o 
   3   9  11       84.11       66.71     10.40 o 
   4   9  11      179.19      156.19     39.55 o 
   5   9  11      187.33      184.52     12.48 o 
  -1  -5  12        6.64        3.25      9.74 o 
   0  -5  12      570.80      548.97     20.06 o 
  -3  -4  12        0.00        4.61      9.73 o 
  -2  -4  12       92.22       97.33     12.67 o 
  -1  -4  12       60.17       61.72      9.56 o 
   0  -4  12       78.17      101.43      9.59 o 
   1  -4  12      433.54      427.96     24.28 o 
   2  -4  12       11.51       28.80     17.41 o 
  -4  -3  12      211.27      207.63     10.40 o 
  -3  -3  12      230.90      219.17     10.92 o 
  -2  -3  12      168.80      169.07     14.70 o 
  -1  -3  12       22.64       25.94     11.28 o 
   0  -3  12       27.17       52.94     22.09 o 
   1  -3  12        7.70       12.40     10.81 o 
   2  -3  12       76.97       88.01      9.35 o 
   3  -3  12      177.82      209.92      9.78 o 
   4  -3  12        0.01       20.82     13.23 o 
  -4  -2  12       44.74       81.70     14.37 o 
  -3  -2  12       45.04       79.02     10.19 o 
  -2  -2  12      104.09      101.65     14.00 o 
  -1  -2  12      204.86      205.35     29.20 o 
   0  -2  12      221.13      246.22     29.55 o 
   1  -2  12       94.98       96.93     11.97 o 
   2  -2  12        0.82        3.57      9.09 o 
   3  -2  12       89.73       93.36     11.61 o 
   4  -2  12      150.56      153.87     14.13 o 
   5  -2  12      423.89      447.07     19.85 o 
  -5  -1  12       85.95      127.99     12.47 o 
  -4  -1  12      118.04      116.66     10.53 o 
  -3  -1  12       25.25       11.30     22.55 o 
  -2  -1  12       78.16       67.42     11.04 o 
  -1  -1  12        1.09       18.46     10.84 o 
   0  -1  12      359.82      328.78      9.97 o 
   1  -1  12        1.24       -9.45     13.79 o 
   2  -1  12      514.54      495.74      8.62 o 
   3  -1  12      515.02      519.28     12.59 o 
   4  -1  12       45.45       61.04      9.42 o 
   5  -1  12       68.82       75.06     10.27 o 
  -5   0  12        0.18       15.73     20.67 o 
  -4   0  12      115.06       97.83     11.12 o 
  -3   0  12       14.14       23.89      8.05 o 
  -2   0  12       45.88       41.52     18.67 o 
  -1   0  12     2318.60     2251.77     13.11 o 
   0   0  12       28.37       20.88     14.45 o 
   1   0  12        3.20        1.07     19.41 o 
   2   0  12      784.41      825.38     21.54 o 
   3   0  12       22.98       43.79     13.33 o 
   4   0  12       13.98       33.87     12.01 o 
   5   0  12       45.74       21.56     11.32 o 
   6   0  12       20.63       25.68      8.52 o 
  -4   1  12        0.36       42.63     11.03 o 
  -3   1  12       88.04      120.90     28.83 o 
  -2   1  12       77.45       82.86     10.88 o 
  -1   1  12      524.57      494.30     10.20 o 
   0   1  12     1710.15     1681.87     11.61 o 
   1   1  12      107.60      106.95     12.99 o 
   2   1  12      150.38      142.44     12.29 o 
   3   1  12      336.75      322.24     10.23 o 
   4   1  12     1151.50     1070.17     10.03 o 
   5   1  12        2.74      -15.02     17.82 o 
   6   1  12       71.60      101.65     11.41 o 
   7   1  12       74.17      105.50     13.88 o 
  -4   2  12      121.85      105.94     19.12 o 
  -3   2  12      124.10      130.87     13.36 o 
  -2   2  12       84.31       96.01     10.40 o 
  -1   2  12      224.52      207.52     10.97 o 
   0   2  12       18.75       36.44     18.64 o 
   1   2  12        1.93      -18.45     18.75 o 
   2   2  12      107.55       82.33     26.81 o 
   3   2  12        2.45       -7.82      8.42 o 
   4   2  12        2.04       12.93      8.64 o 
   5   2  12      774.29      740.12     15.11 o 
   6   2  12      167.68      135.06     14.90 o 
   7   2  12      150.22      149.25     10.11 o 
  -4   3  12        1.77       11.66     22.21 o 
  -3   3  12        1.34       54.23     22.78 o 
  -2   3  12       23.14       38.35     10.40 o 
  -1   3  12      139.27      133.43     12.73 o 
   0   3  12        0.49        2.31     10.21 o 
   1   3  12      790.26      756.12     10.50 o 
   2   3  12      278.75      288.96      9.29 o 
   3   3  12        0.04       -1.70      8.46 o 
   4   3  12      488.36      496.34      9.91 o 
   5   3  12        0.55       19.14     12.45 o 
   6   3  12       75.20       68.12     12.74 o 
   7   3  12       66.48       48.75      9.38 o 
  -3   4  12      256.00      301.64     13.92 o 
  -2   4  12        0.87      -10.56     17.29 o 
  -1   4  12       11.86        4.59     54.41 o 
   0   4  12       97.81       98.38     13.36 o 
   1   4  12       13.75        6.98     12.50 o 
   2   4  12       71.73       99.61     12.24 o 
   3   4  12        7.03       -9.60      9.60 o 
   4   4  12       24.32       35.48     10.03 o 
   5   4  12      156.49      174.75     18.90 o 
   6   4  12      191.00      191.99      7.68 o 
   7   4  12      109.64       87.30      8.62 o 
  -2   5  12      111.21      128.10     13.82 o 
  -1   5  12      169.32      190.58     13.42 o 
   0   5  12       70.41       87.61     12.73 o 
   1   5  12      285.18      282.47      9.31 o 
   2   5  12       80.67      113.50     18.33 o 
   3   5  12      317.01      307.21     15.75 o 
   4   5  12      164.71      165.86     13.44 o 
   5   5  12        4.38       -1.89      8.93 o 
   6   5  12        6.83       24.40      7.56 o 
   7   5  12      441.13      434.47      9.07 o 
  -2   6  12      101.93      123.39     14.22 o 
  -1   6  12       35.37       55.19     14.06 o 
   0   6  12       20.99       49.03     33.46 o 
   1   6  12       11.93       25.41     12.48 o 
   2   6  12      297.10      243.57     10.20 o 
   3   6  12      427.36      450.04     16.21 o 
   4   6  12       26.81       19.45      9.62 o 
   5   6  12        0.06       11.76     19.89 o 
   6   6  12       44.65       75.07     14.81 o 
   7   6  12       75.27       84.13      9.54 o 
   0   7  12       80.16       90.81     15.13 o 
   1   7  12        4.13       10.70     13.17 o 
   2   7  12      105.95      130.60     10.73 o 
   3   7  12      212.89      239.92     10.04 o 
   4   7  12       46.66       56.81     24.03 o 
   5   7  12       36.64       66.93     17.03 o 
   6   7  12       51.19       57.00     10.61 o 
   7   7  12       48.06       38.90      9.94 o 
   1   8  12       18.15       36.43     13.38 o 
   2   8  12       46.48       49.06     11.21 o 
   3   8  12      598.07      600.12     14.66 o 
   4   8  12        7.29       25.77     11.55 o 
   5   8  12      144.23      193.37     11.47 o 
   6   8  12       19.46       24.15     14.52 o 
  -1  -4  13      132.07      161.12     10.07 o 
   0  -4  13       77.56      126.00     15.11 o 
  -3  -3  13       68.93       73.58     14.29 o 
  -2  -3  13        0.06        5.38      9.60 o 
  -1  -3  13      105.21      113.73     16.03 o 
   0  -3  13      147.98      141.01     11.14 o 
   1  -3  13       29.41       55.35      9.49 o 
   2  -3  13       97.98      124.80      9.77 o 
  -3  -2  13       39.64       73.19     13.48 o 
  -2  -2  13      292.67      307.54     11.36 o 
  -1  -2  13       25.20       55.79     19.91 o 
   0  -2  13      204.60      238.72     10.82 o 
   1  -2  13      704.10      711.01     16.43 o 
   2  -2  13        3.46        9.19     18.43 o 
   3  -2  13      115.41      142.37      8.56 o 
   4  -2  13      176.46      177.13      9.96 o 
  -4  -1  13       24.98       78.83     24.57 o 
  -3  -1  13      629.56      594.80     12.47 o 
  -2  -1  13        4.22       16.94      9.63 o 
  -1  -1  13        0.16        5.63     14.41 o 
   0  -1  13        6.51       30.99     16.36 o 
   1  -1  13      429.83      431.02     24.73 o 
   2  -1  13       85.67       97.56      9.53 o 
   3  -1  13       25.90       17.87      9.17 o 
   4  -1  13       19.11       38.05     12.35 o 
   5  -1  13      143.08      154.51     13.19 o 
  -4   0  13        7.60       23.90     13.72 o 
  -3   0  13        8.65       16.83     11.08 o 
  -2   0  13      439.08      436.89     10.65 o 
  -1   0  13      131.44      125.62      8.44 o 
   0   0  13       18.90       43.60     14.13 o 
   1   0  13       93.40      107.36     10.68 o 
   2   0  13      107.87      128.92     12.83 o 
   3   0  13      111.73      111.38      9.26 o 
   4   0  13        0.03        9.03     10.76 o 
   5   0  13       45.76       46.16      9.49 o 
  -4   1  13       83.96       98.38     11.95 o 
  -3   1  13      540.98      550.83     14.23 o 
  -2   1  13        9.16        6.91     11.19 o 
  -1   1  13        1.86       -1.04      8.77 o 
   0   1  13       27.43       80.92     13.23 o 
   1   1  13       46.83       54.71      8.64 o 
   2   1  13        5.16        3.95     18.09 o 
   3   1  13     1234.63     1215.75     16.38 o 
   4   1  13       25.75       44.09      9.03 o 
   5   1  13       85.13      108.92     12.18 o 
   6   1  13      228.32      231.42     23.59 o 
  -3   2  13      154.92      153.22      9.64 o 
  -2   2  13      588.13      644.07     14.03 o 
  -1   2  13      682.54      684.51     13.45 o 
   0   2  13      212.94      222.52     17.47 o 
   1   2  13       31.54       39.83      8.61 o 
   2   2  13       39.44       20.31     16.80 o 
   3   2  13       60.16       44.78     10.17 o 
   4   2  13       35.10       30.62     10.91 o 
   5   2  13        4.68       28.04      9.17 o 
   6   2  13        0.68       -5.70      9.28 o 
  -3   3  13       28.53       38.43     10.92 o 
  -2   3  13        0.63       13.12     66.08 o 
  -1   3  13       26.84       70.63     43.59 o 
   0   3  13      451.87      428.87      9.76 o 
   1   3  13       80.85      110.89     21.17 o 
   2   3  13        0.32       28.36     14.77 o 
   3   3  13      753.43      699.80     10.69 o 
   4   3  13      610.98      579.42      8.83 o 
   5   3  13      110.08      106.89     16.89 o 
   6   3  13       84.51       96.86      8.73 o 
   7   3  13       19.16       31.26     12.31 o 
  -2   4  13        2.72       10.31     13.70 o 
  -1   4  13      566.47      493.64     19.56 o 
   0   4  13        0.43       11.62     18.84 o 
   1   4  13        4.31       19.65     21.50 o 
   2   4  13       48.53       81.12     17.05 o 
   3   4  13       66.43       71.59     10.56 o 
   4   4  13      158.93      164.68     10.39 o 
   5   4  13      752.21      760.59     10.42 o 
   6   4  13      133.74      153.88     16.78 o 
   7   4  13       44.98       58.33     13.62 o 
  -2   5  13       59.57       94.58     14.02 o 
  -1   5  13      187.43      187.65     14.06 o 
   0   5  13        0.02       53.34     22.50 o 
   1   5  13      261.82      299.38     10.89 o 
   2   5  13      235.47      254.18     10.08 o 
   3   5  13        0.60       -4.25     10.49 o 
   4   5  13       52.41       63.89     19.63 o 
   5   5  13       87.17       49.14      9.35 o 
   6   5  13       34.38       56.37     14.08 o 
   7   5  13        1.30       19.95     10.35 o 
  -1   6  13       81.81      136.34     14.11 o 
   0   6  13        8.02       14.88     13.72 o 
   1   6  13      212.35      233.01     13.27 o 
   2   6  13      105.01      122.68     11.54 o 
   3   6  13        8.45        8.02     11.20 o 
   4   6  13      130.88      156.47     37.25 o 
   5   6  13      143.00      111.04     11.04 o 
   6   6  13       62.83       93.20     15.30 o 
   1   7  13      105.16       99.14     18.28 o 
   2   7  13       24.95       35.49     11.73 o 
   3   7  13       67.74       98.66     20.08 o 
   4   7  13       57.57      144.39     30.85 o 
   5   7  13        0.78       16.45     11.96 o 
   6   7  13        1.46        0.03     19.97 o 
  -2  -2  14       74.81       64.88     11.57 o 
  -1  -2  14       38.45       22.05     16.32 o 
   0  -2  14      606.31      596.05     10.61 o 
   1  -2  14        7.48       27.70      9.56 o 
   2  -2  14       68.23       78.38     10.33 o 
  -2  -1  14       36.92       71.73     14.38 o 
  -1  -1  14      180.81      160.60      8.79 o 
   0  -1  14       14.87        0.35     10.35 o 
   1  -1  14       38.63       38.84     14.52 o 
   2  -1  14       13.79        8.97     14.95 o 
   3  -1  14       33.77       53.99     11.08 o 
  -3   0  14       10.99       -1.31     14.91 o 
  -2   0  14      344.29      327.12     10.31 o 
  -1   0  14       12.23       22.00     10.22 o 
   0   0  14       10.80        6.01      9.42 o 
   1   0  14      625.67      592.54      9.00 o 
   2   0  14       25.05       18.57      9.28 o 
   3   0  14        0.75       30.84     16.26 o 
   4   0  14       68.17       90.14      9.87 o 
  -3   1  14      165.05      173.56     27.42 o 
  -2   1  14      330.84      316.30     12.41 o 
  -1   1  14       34.59        5.30     15.67 o 
   0   1  14       35.73       51.91      9.63 o 
   1   1  14       91.80      100.02      9.53 o 
   2   1  14      323.90      301.92     14.05 o 
   3   1  14        1.36       -5.55     12.60 o 
   4   1  14       10.02       33.14     18.72 o 
   5   1  14      251.59      268.42     20.66 o 
  -2   2  14      966.89     1024.78     84.74 o 
  -1   2  14       29.43       50.75     14.77 o 
   0   2  14        0.18       10.67     10.03 o 
   1   2  14      152.51      165.71      9.76 o 
   2   2  14       50.05       54.17     13.31 o 
   3   2  14      227.71      223.88     10.77 o 
   4   2  14        0.63       -2.55      9.31 o 
   5   2  14       10.67       14.84      7.81 o 
  -2   3  14       31.26       28.09     11.18 o 
  -1   3  14        4.90        1.92     36.27 o 
   0   3  14      256.86      278.54     11.47 o 
   1   3  14       27.60       35.17      8.81 o 
   2   3  14       37.32       45.58      8.98 o 
   3   3  14      333.14      302.81     45.19 o 
   4   3  14      414.73      427.01     25.61 o 
   5   3  14      578.13      577.42     10.02 o 
   6   3  14       38.45       61.07      9.70 o 
  -1   4  14       55.83       88.58     33.32 o 
   0   4  14      364.64      378.75     13.92 o 
   1   4  14        0.46       16.49     13.64 o 
   2   4  14       18.37       13.28     12.79 o 
   3   4  14      132.51      147.78      9.74 o 
   4   4  14      198.55      169.68     12.84 o 
   5   4  14       52.28       76.28      9.56 o 
   6   4  14       76.71       88.20      8.85 o 
  -1   5  14       10.86       28.29     23.62 o 
   0   5  14      142.29      137.38     21.23 o 
   1   5  14       68.60       60.37     13.99 o 
   2   5  14       84.10      117.78     10.34 o 
   3   5  14      182.27      193.61     10.87 o 
   4   5  14       37.77       33.31      9.42 o 
   5   5  14        3.49      -11.44     11.44 o 
   6   5  14       42.94       61.41     17.27 o 
   1   6  14        0.51       16.87     29.81 o 
   2   6  14      156.34      169.44     11.94 o 
   3   6  14        4.45       20.66     11.87 o 
   4   6  14      204.86      212.02     22.13 o 
   5   6  14       52.08      111.31      9.62 o 
   3   7  14        2.53        8.63     12.02 o 
   4   7  14       59.19       90.75      9.98 o 
   0  -1  15       41.62       42.02     27.23 o 
   1  -1  15        5.82       -0.05     16.78 o 
  -1   0  15       88.14      119.60     10.77 o 
   0   0  15      526.77      538.36     22.11 o 
   1   0  15        4.48       11.37     15.14 o 
   2   0  15       16.27       33.98     15.10 o 
   3   0  15       14.59       15.99     14.29 o 
  -1   1  15        0.62        5.77     10.80 o 
   0   1  15        0.07       16.37      9.17 o 
   1   1  15       30.74       32.57     10.43 o 
   2   1  15       41.09       60.62     19.93 o 
   3   1  15        2.52       26.68      8.67 o 
   4   1  15      196.45      185.03     13.92 o 
  -1   2  15      141.67      183.29     22.22 o 
   0   2  15      376.13      431.51     11.31 o 
   1   2  15      176.19      207.57     10.65 o 
   2   2  15      104.75      125.87     13.40 o 
   3   2  15       66.32       92.59      9.63 o 
   4   2  15        4.32       11.11      9.59 o 
  -1   3  15       65.36       57.20     40.35 o 
   0   3  15       10.57       -1.44     11.79 o 
   1   3  15       12.00       31.52     18.18 o 
   2   3  15      283.61      297.42     10.80 o 
   3   3  15       22.10       15.29     13.88 o 
   4   3  15      198.39      243.09     15.20 o 
   0   4  15        6.55       20.76     13.82 o 
   1   4  15        0.89       -9.87      9.87 o 
   2   4  15      169.00      157.49     10.84 o 
   3   4  15        0.29       -8.22      8.22 o 
   4   4  15      165.85      203.67     21.68 o 
   1   5  15       99.53      117.75     11.22 o 
   2   5  15       35.60       28.93      9.40 o 
   3   5  15        2.25       23.17     10.10 o 
   4   5  15      232.71      244.16     35.65 o 
                                                 
